# Supplementary material for: Six1 and Six2 of the Sine Oculis Homeobox Subfamily are Not Functionally Interchangeable in Mouse Nephron Formation
Source: Front Cell Dev Biol. 2022 Feb 1;10:815249. doi: 10.3389/fcell.2022.815249 (PMC8844495; doi:10.3389/fcell.2022.815249)
Supplement: Supplementary file 1 [file Table2.xlsx]

## Sheet: 2527 regions-2206 genes
2206 putative Six1 target genes
# GREAT version 4.0.4	Species assembly: mm10	Association rule: Single nearest gene: 500000 bp max extension, curated regulatory domains included
0610040J01Rik	unnamed (+141)
1190002N15Rik	unnamed (-777), unnamed (+571)
1500009L16Rik	unnamed (+152)
1700003F12Rik	unnamed (+608)
1700008O03Rik	unnamed (+22541)
1700011L22Rik	unnamed (+38561)
1700017B05Rik	unnamed (+198)
1700018B08Rik	unnamed (-1170)
1700021F05Rik	unnamed (+64)
1810013L24Rik	unnamed (+186291)
2210011C24Rik	unnamed (+550)
2310061I04Rik	unnamed (+491)
2610001J05Rik	unnamed (-379703)
2610301B20Rik	unnamed (-396152)
2700081O15Rik	unnamed (+3791), unnamed (+4588)
2810428I15Rik	unnamed (+5794)
3100002H09Rik	unnamed (+98776)
3110002H16Rik	unnamed (+53)
3110070M22Rik	unnamed (-195)
3632451O06Rik	unnamed (+216)
4930467E23Rik	unnamed (+30164), unnamed (+55345)
4930502E18Rik	unnamed (-8153)
4930546C10Rik	unnamed (+258007)
4930564D02Rik	unnamed (+179850)
4930578C19Rik	unnamed (+143960)
4931408C20Rik	unnamed (+95029)
4933402E13Rik	unnamed (-141928)
4933412E24Rik	unnamed (+285)
4933428G20Rik	unnamed (-423)
5430402E10Rik	unnamed (-32473)
5730507C01Rik	unnamed (-378583), unnamed (-351469), unnamed (-297894), unnamed (-168704), unnamed (-127279), unnamed (-126697), unnamed (+113), unnamed (+95703), unnamed (+302718), unnamed (+339079)
5730596B20Rik	unnamed (-5065)
6030419C18Rik	unnamed (-305)
6030458C11Rik	unnamed (+87)
6430548M08Rik	unnamed (+59)
8430408G22Rik	unnamed (+1464)
9030624G23Rik	unnamed (-155117)
9130230L23Rik	unnamed (-14999)
9230109A22Rik	unnamed (-96936), unnamed (-51341)
9230112D13Rik	unnamed (-26561)
9330182O14Rik	unnamed (-47057)
9530002B09Rik	unnamed (+71454)
9530068E07Rik	unnamed (+242)
A3galt2	unnamed (-15844)
A430005L14Rik	unnamed (-89)
A4galt	unnamed (+221)
A530032D15Rik	unnamed (-1902)
A530084C06Rik	unnamed (+1105)
A830005F24Rik	unnamed (+32952)
A830080D01Rik	unnamed (+197)
A930002H24Rik	unnamed (-361)
A930004D18Rik	unnamed (+11027)
AI854703	unnamed (+2728)
AU015836	unnamed (-46120)
AY761184	unnamed (-7781)
Aard	unnamed (+85538)
Aasdhppt	unnamed (+48900)
Abcc1	unnamed (+103)
Abcd3	unnamed (-67)
Abcg2	unnamed (+43907)
Abhd12	unnamed (+111)
Abhd17b	unnamed (+242)
Abhd5	unnamed (+113)
Abhd8	unnamed (+2048)
Abl2	unnamed (-25)
Abr	unnamed (-49405)
Abra	unnamed (+80641)
Acaa1a	unnamed (+375)
Acaca	unnamed (+6533)
Acap2	unnamed (+38197)
Acbd3	unnamed (+335)
Ache	unnamed (+144)
Acly	unnamed (+45)
Acnat1	unnamed (-15736)
Acsl1	unnamed (+280)
Actrt3	unnamed (+90888)
Acvr1	unnamed (-81155)
Acvr1c	unnamed (+190)
Acvr2a	unnamed (+180)
Adam10	unnamed (+347)
Adam22	unnamed (-14319), unnamed (-47)
Adam3	unnamed (+2852)
Adam34	unnamed (-126435)
Adamts15	unnamed (+140)
Adamts19	unnamed (+97561)
Adamts2	unnamed (+52), unnamed (+1240)
Adamts20	unnamed (+213)
Adamts9	unnamed (-42166)
Adcy5	unnamed (+1530)
Adcy6	unnamed (-1920)
Adcy9	unnamed (+299)
Add3	unnamed (+2556)
Adgrb1	unnamed (+3184)
Adgrl3	unnamed (-290181)
Adpgk	unnamed (+226)
Aebp2	unnamed (+153)
Aen	unnamed (+133)
Aes	unnamed (+4832)
Aff2	unnamed (+224)
Agap3	unnamed (-87), unnamed (+22416)
Agfg1	unnamed (+81)
Ago2	unnamed (-506), unnamed (+133)
Agpat2	unnamed (+498)
Agpat3	unnamed (+333)
Ahdc1	unnamed (+12), unnamed (+27944)
Ahr	unnamed (+316)
Ahsa1	unnamed (+13269)
Ak4	unnamed (-62940), unnamed (+66)
Ak6	unnamed (+115)
Akap13	unnamed (+179)
Akt2	unnamed (+391)
Akt3	unnamed (-661)
Alad	unnamed (-94)
Als2	unnamed (+123)
Alx3	unnamed (+254)
Amd1	unnamed (+671)
Amer1	unnamed (+406)
Amigo2	unnamed (-167208)
Ammecr1	unnamed (+129)
Angel1	unnamed (+201)
Angpt1	unnamed (+316039)
Ank1	unnamed (+83659)
Ankrd10	unnamed (+235), unnamed (+755)
Ankrd46	unnamed (+133)
Ankrd6	unnamed (-27241)
Ankrd63	unnamed (+1513)
Ankrd9	unnamed (+1861)
Anks3	unnamed (+182)
Ano5	unnamed (+272)
Anp32a	unnamed (-113)
Ap2a2	unnamed (0)
Ap3b2	unnamed (+16917)
Ap5b1	unnamed (-413)
Ap5z1	unnamed (-10190), unnamed (+24406)
Apaf1	unnamed (+113064)
Apbb2	unnamed (-181), unnamed (+280)
Apoe	unnamed (+2358)
Aqp11	unnamed (-50511), unnamed (+352)
Araf	unnamed (+147)
Arf2	unnamed (+156)
Arhgap32	unnamed (-83402)
Arhgap33	unnamed (+41)
Arhgap35	unnamed (+518)
Arhgap39	unnamed (+17)
Arhgap5	unnamed (+331)
Arhgap6	unnamed (+581), unnamed (+1194)
Arhgap9	unnamed (+3330)
Arhgef1	unnamed (+13183)
Arhgef19	unnamed (+5052)
Arhgef26	unnamed (-299935), unnamed (-179429)
Arhgef28	unnamed (-220)
Arhgef4	unnamed (-51012)
Arhgef5	unnamed (-15)
Arid1a	unnamed (-46), unnamed (+456)
Arid1b	unnamed (+1482)
Arid2	unnamed (-2517), unnamed (-2019)
Arid3a	unnamed (+10351)
Arid5b	unnamed (-97064)
Arih1	unnamed (-78), unnamed (+726)
Arih2	unnamed (+97)
Arl4c	unnamed (+322)
Arl6	unnamed (+38447)
Arl8a	unnamed (-104)
Armc10	unnamed (+247)
Armc4	unnamed (+56897)
Arnt2	unnamed (-102)
Arrdc3	unnamed (+79600)
Arsg	unnamed (-5)
Arx	unnamed (-325074)
Asap2	unnamed (-320083), unnamed (-296450), unnamed (-219066), unnamed (-156513), unnamed (-121032)
Asb12	unnamed (+9394)
Ascc3	unnamed (-279859)
Asic1	unnamed (-65)
Asmt	unnamed (+629)
Aspdh	unnamed (-3206)
Asrgl1	unnamed (-65364)
Asxl3	unnamed (-1196)
Atad2b	unnamed (+121)
Atf1	unnamed (+521)
Atg16l1	unnamed (+222)
Atg4b	unnamed (-9)
Atmin	unnamed (+433)
Atn1	unnamed (+212)
Atoh1	unnamed (+510), unnamed (+1003), unnamed (+5731)
Atoh7	unnamed (+720)
Atoh8	unnamed (+176)
Atp11a	unnamed (+383)
Atp11b	unnamed (-119993)
Atp13a3	unnamed (-56)
Atp2b1	unnamed (+149)
Atp2b3	unnamed (+384)
Atp2c1	unnamed (+26349)
Atp5j	unnamed (-15)
Atp5s	unnamed (+8)
Atp6ap1	unnamed (+210)
Atp8a1	unnamed (-75372)
Atp8b1	unnamed (-397)
Atxn1	unnamed (-365), unnamed (+842)
Axin2	unnamed (+485)
B3galnt1	unnamed (+194)
B3galt6	unnamed (+121)
B3gat1	unnamed (+481)
B3gnt5	unnamed (-26081)
B430305J03Rik	unnamed (+967)
BB014433	unnamed (+17356)
Bach2	unnamed (+384)
Bad	unnamed (-189)
Bahcc1	unnamed (+3831)
Barx2	unnamed (+357)
Basp1	unnamed (+178)
Baz1a	unnamed (+1105)
Bbc3	unnamed (+238)
Bbx	unnamed (+2312)
Bcl2a1c	unnamed (-95740)
Bcl2l12	unnamed (+4620)
Bcl6	unnamed (+16507)
Bcl7c	unnamed (+16937)
Bcor	unnamed (-6685), unnamed (+252), unnamed (+81496)
Bcorl1	unnamed (-473)
Bdh1	unnamed (+210)
Bdnf	unnamed (+19116)
Bdp1	unnamed (+244)
Bean1	unnamed (+339)
Bend6	unnamed (-91)
Bend7	unnamed (-86)
Bfsp1	unnamed (+154)
Bhlha9	unnamed (+355)
Bhlhb9	unnamed (+396)
Bhlhe23	unnamed (+500)
Bicc1	unnamed (+269381)
Bmp2k	unnamed (-144)
Bmp7	unnamed (+230)
Bmpr1a	unnamed (-297), unnamed (+85)
Bmpr1b	unnamed (+23665)
Bmpr2	unnamed (-261)
Bnc2	unnamed (-248)
Boll	unnamed (+269)
Brd2	unnamed (+1958)
Brd3	unnamed (+386)
Brdt	unnamed (+86)
Brf1	unnamed (+300)
Brpf3	unnamed (+318)
Btaf1	unnamed (+55)
Btbd17	unnamed (+4042)
Btbd18	unnamed (-336)
Btbd35f11	unnamed (+226349)
Btbd7	unnamed (+267)
Bud13	unnamed (+97)
Bzw1	unnamed (+448)
C130026I21Rik	unnamed (-69413), unnamed (+49693)
C1galt1	unnamed (-83)
C1ql4	unnamed (-511)
C2cd2	unnamed (+475)
C77080	unnamed (+243)
C77370	unnamed (+65)
Cab39	unnamed (-38)
Cacna1a	unnamed (+139)
Cacna1b	unnamed (+268)
Cacna1c	unnamed (-824)
Cacna1i	unnamed (+108101)
Cacna2d3	unnamed (-386)
Cacng2	unnamed (-130)
Cadm3	unnamed (+152)
Cadps	unnamed (+841)
Calm2	unnamed (+644)
Camk1d	unnamed (-394)
Camk2b	unnamed (+560)
Camk2n1	unnamed (+812)
Cand1	unnamed (-214406)
Canx	unnamed (+252)
Capn2	unnamed (-37)
Capza2	unnamed (+54)
Car2	unnamed (-56)
Card11	unnamed (+75305)
Carmil1	unnamed (-408)
Carmil3	unnamed (+2473)
Caskin2	unnamed (+396)
Casz1	unnamed (-18272)
Catsperg2	unnamed (-13280)
Cavin1	unnamed (+971)
Cavin3	unnamed (+201)
Cbfa2t2	unnamed (-119)
Cbfb	unnamed (+259)
Cbx4	unnamed (-4171), unnamed (+80)
Ccar1	unnamed (+173)
Ccdc102a	unnamed (+4529)
Ccdc106	unnamed (+822)
Ccdc117	unnamed (+217)
Ccdc134	unnamed (+76)
Ccdc136	unnamed (-94)
Ccdc149	unnamed (+4)
Ccdc160	unnamed (+106)
Ccdc186	unnamed (-4158)
Ccdc3	unnamed (+296), unnamed (+241546)
Ccdc54	unnamed (+62069)
Ccdc6	unnamed (-191)
Ccdc71l	unnamed (+933)
Ccdc88b	unnamed (+2706)
Cckbr	unnamed (+9281)
Ccl28	unnamed (+8024)
Ccne1	unnamed (-70)
Ccne2	unnamed (-699)
Ccnf	unnamed (-259), unnamed (+131)
Ccnh	unnamed (-303309)
Ccny	unnamed (+25)
Ccsap	unnamed (+962)
Cct8l1	unnamed (+13999)
Cd24a	unnamed (-374)
Cd34	unnamed (+217)
Cdan1	unnamed (+134)
Cdc16	unnamed (+104)
Cdc42	unnamed (+585)
Cdh10	unnamed (+275418)
Cdh18	unnamed (+261089)
Cdh2	unnamed (+2023)
Cdh4	unnamed (+39), unnamed (+1232)
Cdh9	unnamed (+134128)
Cdk12	unnamed (-318)
Cdk13	unnamed (-788), unnamed (+354), unnamed (+871)
Cdk17	unnamed (+131)
Cdk4	unnamed (+55)
Cdk6	unnamed (-2401)
Cdk8	unnamed (+29883)
Cdkn1c	unnamed (+400), unnamed (+1618), unnamed (+15536), unnamed (+23022)
Cdon	unnamed (-237)
Cdr2	unnamed (+507)
Cdyl	unnamed (+81089)
Cebpb	unnamed (+1038)
Cebpd	unnamed (-210)
Cebpg	unnamed (+240)
Celf2	unnamed (+12422)
Celsr2	unnamed (-302), unnamed (+1091)
Cenpb	unnamed (+357)
Cenpv	unnamed (+239)
Cep126	unnamed (+135)
Cep135	unnamed (+141)
Cep170	unnamed (+386)
Cep170b	unnamed (+17138)
Cep57	unnamed (+512)
Cep68	unnamed (+197)
Cep76	unnamed (+236)
Cep85l	unnamed (+311)
Cers6	unnamed (-86)
Cfap43	unnamed (+68)
Cfl1	unnamed (+383)
Cfl2	unnamed (+61)
Chaf1b	unnamed (+86)
Chd2	unnamed (-76530), unnamed (-16371)
Chd7	unnamed (+362), unnamed (+220331)
Chd9	unnamed (+79511)
Chgb	unnamed (+308)
Chil3	unnamed (-10116)
Chka	unnamed (+164)
Chl1	unnamed (+138141)
Chrdl2	unnamed (-3827)
Chrnb1	unnamed (+294)
Chst11	unnamed (-30998), unnamed (+133680)
Chst3	unnamed (+59)
Chsy3	unnamed (+265)
Cic	unnamed (+4612)
Cilp2	unnamed (+96), unnamed (+5844)
Cited1	unnamed (+265), unnamed (+1128)
Cited2	unnamed (+1341)
Clcn4	unnamed (-649), unnamed (+1048), unnamed (+2599)
Cldn12	unnamed (+461)
Cldn34c1	unnamed (-241045)
Cldn9	unnamed (-15573)
Clec4a4	unnamed (-15448)
Clic4	unnamed (+286)
Clint1	unnamed (+93)
Clip4	unnamed (+1051), unnamed (+87847)
Clock	unnamed (+666)
Clpx	unnamed (+153)
Cmip	unnamed (-301)
Cmpk1	unnamed (+276)
Cmtm6	unnamed (+180)
Cnih2	unnamed (+96)
Cnksr3	unnamed (+468)
Cnnm1	unnamed (+17)
Cnot2	unnamed (-300)
Cnr1	unnamed (-9)
Cntn3	unnamed (+8688)
Cntn5	unnamed (-373182)
Cobl	unnamed (+89823)
Cobll1	unnamed (-378)
Col23a1	unnamed (+328)
Col27a1	unnamed (-1227)
Colgalt2	unnamed (+297)
Commd1	unnamed (+74)
Copb1	unnamed (+209)
Coprs	unnamed (+96)
Coq6	unnamed (-5438)
Cox4i1	unnamed (+237)
Cpeb2	unnamed (+354)
Cpne8	unnamed (-96)
Cpox	unnamed (+409)
Cpq	unnamed (+12)
Cpsf7	unnamed (+470)
Cpxcr1	unnamed (-244060)
Cr1l	unnamed (+461)
Crcp	unnamed (+201)
Crebbp	unnamed (-25969)
Crebrf	unnamed (+969)
Crebzf	unnamed (+312)
Crem	unnamed (+242)
Crhbp	unnamed (+814)
Crhr1	unnamed (+280)
Crim1	unnamed (-124725)
Crisp4	unnamed (+87191)
Cryba4	unnamed (+294083)
Cse1l	unnamed (+151)
Csgalnact2	unnamed (+10)
Csmd1	unnamed (-499132)
Csmd2	unnamed (+54)
Csnk1g1	unnamed (+32)
Csrp2	unnamed (+169)
Cstf2	unnamed (+43)
Ctbp1	unnamed (+120)
Ctbp2	unnamed (-107885), unnamed (-106821)
Ctcf	unnamed (+265)
Ctif	unnamed (+802)
Ctnnd2	unnamed (-25), unnamed (+370), unnamed (+275197), unnamed (+474212)
Cts3	unnamed (-263667)
Ctu2	unnamed (-9)
Cwc22	unnamed (-47697), unnamed (-16486), unnamed (+347), unnamed (+48009), unnamed (+70601), unnamed (+71944)
Cxcl1	unnamed (+158)
Cxcl14	unnamed (+322)
Cxxc5	unnamed (+30809)
Cyhr1	unnamed (+203)
Cylc2	unnamed (+82483)
Cyld	unnamed (+228)
Cyp26a1	unnamed (+30)
Cyp2b10	unnamed (+39170)
Cyp2c29	unnamed (-64946), unnamed (-38062)
Cyp3a41a	unnamed (+33143)
Cypt1	unnamed (-51534)
Cyth2	unnamed (+279)
D16Ertd472e	unnamed (-142)
D1Ertd622e	unnamed (-64)
D3Ertd751e	unnamed (+435015)
Dab2ip	unnamed (+41015)
Dact1	unnamed (-22)
Dact2	unnamed (+234)
Dact3	unnamed (+189)
Dagla	unnamed (+65)
Dand5	unnamed (+22274), unnamed (+23438)
Dbndd2	unnamed (-297)
Dcaf5	unnamed (+1441)
Dcdc2a	unnamed (-198)
Dclk1	unnamed (+253)
Dclre1b	unnamed (+51)
Dcstamp	unnamed (-86235)
Ddx3x	unnamed (+281)
Ddx55	unnamed (-152)
Dedd2	unnamed (+40783)
Defb7	unnamed (+40505)
Dennd4c	unnamed (-25257)
Dennd5b	unnamed (-80), unnamed (+420)
Depdc1a	unnamed (-49185)
Derl3	unnamed (+39)
Dexi	unnamed (+111)
Dgkg	unnamed (-126)
Dgkh	unnamed (-7422)
Dgkz	unnamed (-25676)
Dhx15	unnamed (+367)
Dhx35	unnamed (+370486)
Dio3	unnamed (-526)
Disc1	unnamed (+79)
Dixdc1	unnamed (-121)
Dkk1	unnamed (+9956)
Dlg5	unnamed (+239)
Dlgap4	unnamed (+35783)
Dll1	unnamed (+840)
Dmrt2	unnamed (+402096)
Dmrta1	unnamed (+369)
Dmxl1	unnamed (+392)
Dmxl2	unnamed (+197)
Dnaja2	unnamed (+381)
Dnajb14	unnamed (+349)
Dnajc11	unnamed (+102)
Dnajc3	unnamed (+355)
Dnajc30	unnamed (+63)
Dner	unnamed (+301)
Dnm1	unnamed (-9600)
Dnpep	unnamed (+337)
Doc2b	unnamed (+41)
Dock1	unnamed (+124)
Dok4	unnamed (+5399)
Dok6	unnamed (-322488)
Dopey1	unnamed (+287)
Dopey2	unnamed (+85)
Dpp6	unnamed (-231520), unnamed (+456)
Dpyd	unnamed (+358928)
Dscc1	unnamed (-158)
Dse	unnamed (+586)
Dtwd1	unnamed (+127627)
Dusp1	unnamed (+345)
Dusp22	unnamed (+62)
Dusp7	unnamed (+364)
Dusp9	unnamed (-1973)
Dynlt1b	unnamed (+64033)
Dzip3	unnamed (+241)
E130114P18Rik	unnamed (-581)
E130208F15Rik	unnamed (+502)
E130308A19Rik	unnamed (+353)
E2f1	unnamed (-26), unnamed (+419)
E2f3	unnamed (+820)
E2f4	unnamed (+200)
E2f5	unnamed (+190)
E2f8	unnamed (-588)
E330009J07Rik	unnamed (-54)
Ebf3	unnamed (-8608)
Eci2	unnamed (+144)
Eda	unnamed (+443), unnamed (+868)
Ednra	unnamed (+36017)
Eea1	unnamed (+29)
Eef2	unnamed (+1626)
Eefsec	unnamed (+52)
Efcab5	unnamed (-27238)
Efna5	unnamed (-352)
Efs	unnamed (-40)
Egfem1	unnamed (+166)
Egr3	unnamed (-1681), unnamed (+2397)
Eid1	unnamed (+298)
Eid2	unnamed (+215)
Eif3c	unnamed (+225)
Eif3h	unnamed (-26)
Eif3i	unnamed (+9)
Eif3j1	unnamed (+203)
Eif3j2	unnamed (-1)
Eif4h	unnamed (+211)
Eif5	unnamed (+450)
Eif5a	unnamed (+739)
Eif5a2	unnamed (-170)
Eif5b	unnamed (+399)
Elavl4	unnamed (+99839)
Elf1	unnamed (-305)
Elfn1	unnamed (+5090)
Ell2	unnamed (+1176)
Elmo2	unnamed (+106)
Emb	unnamed (+778)
Emcn	unnamed (+101483)
Eml4	unnamed (+56)
Eml5	unnamed (+337)
Eml6	unnamed (-47805)
Emp2	unnamed (+213)
Emx2	unnamed (+11013)
En1	unnamed (+1258)
En2	unnamed (+20)
Endog	unnamed (+345)
Enho	unnamed (+70)
Enpp1	unnamed (+75)
Eomes	unnamed (+642)
Ep300	unnamed (+309)
Epb41l4a	unnamed (-54), unnamed (+484)
Epb41l4b	unnamed (+481)
Epc1	unnamed (+752)
Epcam	unnamed (+848)
Epha10	unnamed (+13963)
Epha7	unnamed (-151012)
Ephb2	unnamed (+85999)
Ephx4	unnamed (-2125)
Epm2a	unnamed (+345)
Epo	unnamed (+85)
Eps15	unnamed (+183)
Epyc	unnamed (+18681)
Erbb4	unnamed (+438), unnamed (+923)
Erbin	unnamed (-476)
Ercc2	unnamed (+5420)
Ercc6l2	unnamed (-27)
Erdr1	unnamed (-53613), unnamed (-43527), unnamed (-42274), unnamed (-23397), unnamed (+8619)
Erf	unnamed (-23)
Erfe	unnamed (+3833)
Erich5	unnamed (+419)
Ern1	unnamed (+321)
Ero1lb	unnamed (+84502)
Erp44	unnamed (+153)
Esd	unnamed (+223)
Esp38	unnamed (-107444)
Esx1	unnamed (+1128)
Esyt2	unnamed (+353)
Etnk1	unnamed (+133)
Ets2	unnamed (+579)
Evi5l	unnamed (+129)
Exosc2	unnamed (-12406)
Exosc6	unnamed (+489)
Eya2	unnamed (+102665)
Ezh2	unnamed (-77889), unnamed (-56306)
Ezr	unnamed (+37538)
F2rl3	unnamed (+272212)
F3	unnamed (+2)
F8a	unnamed (+392)
F9	unnamed (-431905)
Fads1	unnamed (+62)
Faf1	unnamed (+394)
Fam105a	unnamed (+50)
Fam109a	unnamed (+68)
Fam109b	unnamed (+1870)
Fam120c	unnamed (+544)
Fam122a	unnamed (-26)
Fam131b	unnamed (-43)
Fam155a	unnamed (-312)
Fam160b2	unnamed (+46)
Fam169a	unnamed (+3960)
Fam171a1	unnamed (+120)
Fam173b	unnamed (+101161)
Fam174a	unnamed (-75125)
Fam181b	unnamed (+138)
Fam189a1	unnamed (-110), unnamed (+413)
Fam196a	unnamed (+681)
Fam198b	unnamed (+134947)
Fam20b	unnamed (+142)
Fam20c	unnamed (+314)
Fam229a	unnamed (+535)
Fam3c	unnamed (+324)
Fam49a	unnamed (+126)
Fam50a	unnamed (+314)
Fam81b	unnamed (-79372)
Fam83g	unnamed (+585)
Fam83h	unnamed (+5686)
Fam89a	unnamed (+137)
Farp1	unnamed (+115650)
Fastkd5	unnamed (+239)
Fat3	unnamed (-359402)
Faxc	unnamed (-117)
Fbl	unnamed (+189)
Fbll1	unnamed (+486)
Fbxl17	unnamed (-270)
Fbxl19	unnamed (+34)
Fbxl20	unnamed (-90), unnamed (+261)
Fbxo28	unnamed (+374)
Fbxo30	unnamed (-116)
Fbxo33	unnamed (+210)
Fbxo4	unnamed (+172162)
Fbxo42	unnamed (+116)
Fbxo43	unnamed (+22)
Fbxw11	unnamed (-28160)
Fcgr3	unnamed (-6545)
Fem1a	unnamed (+171)
Fev	unnamed (+6)
Fgd1	unnamed (+20)
Fgd2	unnamed (+55481)
Fgd5	unnamed (+5)
Fgf12	unnamed (-119305)
Fgf22	unnamed (+3858)
Fgf9	unnamed (-1441)
Fgfr2	unnamed (+401)
Fgfr3	unnamed (-26046)
Fgfr4	unnamed (+218)
Fhod3	unnamed (+236)
Fig4	unnamed (+265)
Fignl2	unnamed (+25149)
Filip1l	unnamed (+38477)
Fkbp3	unnamed (+281)
Fkbp5	unnamed (+31490)
Flna	unnamed (-78)
Flot2	unnamed (+83)
Fmnl2	unnamed (+588)
Fmr1	unnamed (+257)
Fn1	unnamed (+336)
Fndc10	unnamed (+410)
Fndc3a	unnamed (+563)
Fndc3b	unnamed (-709), unnamed (-343)
Fnip1	unnamed (+328)
Foxc1	unnamed (+451)
Foxd1	unnamed (+357)
Foxe1	unnamed (+209)
Foxe3	unnamed (+368)
Foxf2	unnamed (+702)
Foxg1	unnamed (-372586)
Foxi2	unnamed (+1570)
Foxi3	unnamed (-116)
Foxj3	unnamed (-231), unnamed (+497)
Foxm1	unnamed (+181)
Foxo1	unnamed (+1491)
Foxo6	unnamed (-217), unnamed (+18571)
Foxp1	unnamed (-86043)
Foxp4	unnamed (-51946), unnamed (+454)
Frat2	unnamed (+118)
Frmd3	unnamed (+80)
Frmd5	unnamed (+548)
Frmd6	unnamed (-248)
Frmpd3	unnamed (-64273)
Frs2	unnamed (+5)
Fst	unnamed (+280)
Fthl17a	unnamed (+20147)
Ftl1	unnamed (+4644)
Ftmt	unnamed (-75770)
Fubp1	unnamed (+604)
Furin	unnamed (-539)
Fyn	unnamed (+140)
Fzd1	unnamed (+27284)
Fzd10	unnamed (-180)
Fzd9	unnamed (+375)
Gabpb1	unnamed (+536)
Gabrb3	unnamed (-258)
Gabrg1	unnamed (+148670)
Gabrg3	unnamed (+578)
Gale	unnamed (-640)
Galnt1	unnamed (+432)
Galnt10	unnamed (+151)
Galnt2	unnamed (+445)
Galp	unnamed (-7296)
Gan	unnamed (+153)
Gapvd1	unnamed (+1235), unnamed (+115958)
Gas1	unnamed (+76), unnamed (+448), unnamed (+1155)
Gas8	unnamed (+56724)
Gatad2b	unnamed (+243)
Gbx1	unnamed (+767)
Gbx2	unnamed (-37235)
Gca	unnamed (+125)
Gch1	unnamed (+495)
Gcom1	unnamed (-14)
Gdf10	unnamed (-215)
Gdi2	unnamed (-316138), unnamed (-176797), unnamed (-142782)
Gdnf	unnamed (-167), unnamed (+84092)
Gfi1	unnamed (+4153)
Gfm1	unnamed (+124)
Gfra3	unnamed (+147)
Ggact	unnamed (+11)
Gimd1	unnamed (-7857)
Gins2	unnamed (+50283)
Gjb5	unnamed (-50349)
Gjc1	unnamed (-14342)
Gjd2	unnamed (+107)
Gjd3	unnamed (+477)
Gkap1	unnamed (-128)
Glb1l2	unnamed (-6)
Gli3	unnamed (-727), unnamed (-82)
Glis1	unnamed (+146)
Glmn	unnamed (+172)
Glrb	unnamed (-27612)
Glrx2	unnamed (+121)
Glrx3	unnamed (+481)
Gls	unnamed (+307)
Glul	unnamed (+107)
Gm10324	unnamed (-56787), unnamed (+25688)
Gm10330	unnamed (-20720)
Gm10338	unnamed (-63195)
Gm10479	unnamed (-461575), unnamed (-343841), unnamed (-218826), unnamed (-181776), unnamed (-103581), unnamed (+189), unnamed (+300851)
Gm10549	unnamed (-90)
Gm10715	unnamed (+1040)
Gm10717	unnamed (+4212)
Gm10718	unnamed (-1389), unnamed (+673)
Gm10719	unnamed (-1755), unnamed (-720)
Gm10721	unnamed (-2621)
Gm10722	unnamed (+439)
Gm10767	unnamed (-188801)
Gm10778	unnamed (-5321)
Gm10800	unnamed (+558), unnamed (+2186)
Gm10801	unnamed (+385), unnamed (+1610)
Gm11037	unnamed (+11312)
Gm11168	unnamed (+1149)
Gm11758	unnamed (+41324)
Gm128	unnamed (+708)
Gm14444	unnamed (+43305)
Gm14525	unnamed (-80430)
Gm14632	unnamed (-81848)
Gm14819	unnamed (+140780)
Gm15319	unnamed (-187446), unnamed (+66185), unnamed (+240670)
Gm16503	unnamed (-12236)
Gm1673	unnamed (+524)
Gm17535	unnamed (-4343), unnamed (-2095), unnamed (+472)
Gm1979	unnamed (+48038)
Gm2030	unnamed (-105171)
Gm20777	unnamed (+44063)
Gm21738	unnamed (-55887)
Gm28269	unnamed (-303592)
Gm2888	unnamed (+19329)
Gm3072	unnamed (+23457)
Gm3278	unnamed (-36694)
Gm3411	unnamed (-38)
Gm35911	unnamed (-66666)
Gm379	unnamed (-83052)
Gm4340	unnamed (+340252)
Gm44973	unnamed (+80)
Gm45871	unnamed (-20455)
Gm4985	unnamed (-192834)
Gm5168	unnamed (-87693)
Gm5415	unnamed (-368773)
Gm5773	unnamed (-23717)
Gm5935	unnamed (+79059)
Gm6020	unnamed (+15855)
Gm6377	unnamed (+407537)
Gm7075	unnamed (+115)
Gm7102	unnamed (+430)
Gm8165	unnamed (-16440)
Gm8444	unnamed (+7580)
Gmcl1	unnamed (+291)
Gmpr	unnamed (+147)
Gna11	unnamed (+100)
Gna12	unnamed (+566)
Gnaz	unnamed (-291675), unnamed (-75)
Gnb1	unnamed (+160)
Gnb4	unnamed (-316)
Gnptg	unnamed (+102)
Gp1bb	unnamed (+466)
Gpatch3	unnamed (+304)
Gpbp1	unnamed (+201), unnamed (+1030)
Gpc4	unnamed (+845)
Gpc5	unnamed (-51494), unnamed (+292580)
Gpd1l	unnamed (+32)
Gphn	unnamed (+124312)
Gpi1	unnamed (+126)
Gpm6a	unnamed (+409102)
Gpn1	unnamed (+59)
Gpr160	unnamed (+156)
Gpr20	unnamed (+11629)
Gpr25	unnamed (+734)
Gpr27	unnamed (-258), unnamed (+399)
Gpr3	unnamed (-708)
Gpr50	unnamed (+937)
Gpr62	unnamed (+636)
Gpr75	unnamed (0)
Gps2	unnamed (+427)
Gramd3	unnamed (-352039)
Grb10	unnamed (+10993)
Grb7	unnamed (+11290)
Grhpr	unnamed (+113)
Grid1	unnamed (-50373)
Grik4	unnamed (-149)
Grin1	unnamed (-67)
Grin3a	unnamed (+200)
Grk2	unnamed (+173)
Grk4	unnamed (+212)
Grm8	unnamed (-549)
Grn	unnamed (+7734)
Grsf1	unnamed (-39)
Gse1	unnamed (+47617), unnamed (+49377)
Gsg1l	unnamed (+196)
Gsk3a	unnamed (+111)
Gstz1	unnamed (-318)
Guf1	unnamed (+30)
Gxylt2	unnamed (+186)
Gzmd	unnamed (-11946)
H2-Ab1	unnamed (-9103)
H2-Q1	unnamed (+766)
H2afx	unnamed (+675)
Hacd1	unnamed (+433)
Hacd2	unnamed (+306)
Hacd4	unnamed (+151112)
Hace1	unnamed (+143)
Haspin	unnamed (+83)
Haus4	unnamed (+149)
Haus8	unnamed (+99)
Hccs	unnamed (+165)
Hcfc1	unnamed (-172)
Hck	unnamed (+234)
Hcn1	unnamed (+198)
Hcrtr2	unnamed (-88645)
Hdac2	unnamed (+119)
Hdhd2	unnamed (-141)
Hdx	unnamed (-111534)
Heca	unnamed (+347)
Hectd4	unnamed (+303)
Hecw1	unnamed (+567)
Hecw2	unnamed (-925), unnamed (-416)
Hes1	unnamed (-1052)
Hes3	unnamed (+8600)
Hfm1	unnamed (-32)
Hhat	unnamed (+306)
Hhip	unnamed (+103073)
Hif1a	unnamed (+45)
Hipk1	unnamed (+184)
Hirip3	unnamed (+4623)
Hist1h2ah	unnamed (+139)
Hivep2	unnamed (-1627), unnamed (+697)
Hjurp	unnamed (+22640)
Hlx	unnamed (+804)
Hmcn2	unnamed (-113)
Hmga2	unnamed (+565)
Hmgb4	unnamed (+39450)
Hmgcr	unnamed (+38)
Hmgxb4	unnamed (+540)
Hmox2	unnamed (+69)
Hmx2	unnamed (-1519)
Hnf4g	unnamed (-245027), unnamed (+337435)
Hnrnpa0	unnamed (-450)
Hnrnpd	unnamed (+424)
Hnrnpf	unnamed (+922)
Hnrnph1	unnamed (+487)
Hnrnpk	unnamed (+139)
Hnrnpll	unnamed (+7544)
Hnrnpul2	unnamed (+1085)
Homer3	unnamed (+87)
Hoxa10	unnamed (+1247)
Hoxa5	unnamed (+643)
Hoxb3	unnamed (+9547)
Hoxd10	unnamed (-9123)
Hoxd11	unnamed (+478)
Hoxd13	unnamed (+14491)
Hp1bp3	unnamed (-338), unnamed (+222)
Hpcal1	unnamed (+151766), unnamed (+191163), unnamed (+301992)
Hrasls	unnamed (+374)
Hrh4	unnamed (+82375)
Hs2st1	unnamed (+123059)
Hs3st3b1	unnamed (+1502)
Hs6st2	unnamed (+1100)
Hspa1a	unnamed (+104)
Hspa4l	unnamed (-189)
Hspd1	unnamed (+348)
Htr1b	unnamed (+742)
Htr2a	unnamed (-200096)
Htr5a	unnamed (+29723)
Htr7	unnamed (+472391)
Htra4	unnamed (+384)
Huwe1	unnamed (+230)
Ibtk	unnamed (+311)
Ice1	unnamed (+71)
Ier2	unnamed (+62137), unnamed (+96658)
Ier5l	unnamed (+494), unnamed (+1236)
Ifi208	unnamed (-13777)
Ifne	unnamed (-58211)
Ifnlr1	unnamed (+229)
Ift88	unnamed (+131)
Igdcc3	unnamed (+183)
Igf2	unnamed (-8346), unnamed (-1282), unnamed (+82)
Igf2bp1	unnamed (+88), unnamed (+1015)
Igf2bp3	unnamed (-21561)
Igfbp3	unnamed (+307)
Ihh	unnamed (+235)
Il12a	unnamed (-196401)
Il13ra1	unnamed (-86366)
Il13ra2	unnamed (+144454)
Il17rd	unnamed (+76149)
Il31ra	unnamed (+2428)
Il7	unnamed (-132633)
Impad1	unnamed (+266)
Inafm2	unnamed (+497)
Inpp5e	unnamed (+202)
Inpp5f	unnamed (+268)
Insc	unnamed (+169), unnamed (+181481)
Insr	unnamed (+103024)
Ints1	unnamed (+11639)
Ipmk	unnamed (+217871)
Ipp	unnamed (+10707)
Iqck	unnamed (+132)
Iqgap2	unnamed (+197)
Iqsec1	unnamed (+73609), unnamed (+93839)
Iqsec2	unnamed (+739)
Irak1	unnamed (+244)
Irf2bp1	unnamed (+531)
Irf2bpl	unnamed (+1442)
Irs2	unnamed (-1326), unnamed (-716), unnamed (+1020)
Irs4	unnamed (+3370)
Irx5	unnamed (-1772)
Isg20l2	unnamed (+205)
Ispd	unnamed (+315)
Isx	unnamed (-326292)
Itch	unnamed (+3)
Itgav	unnamed (+247)
Itgb1	unnamed (-156)
Itgb3	unnamed (+124)
Itpripl2	unnamed (+254)
Itsn1	unnamed (+619)
Jade1	unnamed (+2259)
Jag2	unnamed (+949)
Jak1	unnamed (-2)
Jak2	unnamed (-53)
Jarid2	unnamed (-834)
Jmjd1c	unnamed (+38)
Jmy	unnamed (+1050)
Jph4	unnamed (+1850)
Jun	unnamed (+540), unnamed (+842)
Kat2a	unnamed (+95)
Kat2b	unnamed (+580)
Kat6b	unnamed (+96)
Katnbl1	unnamed (+3)
Kbtbd12	unnamed (-179)
Kcnc3	unnamed (+922)
Kcnf1	unnamed (+53586)
Kcng3	unnamed (-36)
Kcnip1	unnamed (-99)
Kcnj11	unnamed (-415)
Kcnj16	unnamed (-218275), unnamed (-172180)
Kcnk1	unnamed (+143734)
Kcnk10	unnamed (+3236)
Kcnk12	unnamed (+833)
Kcnk13	unnamed (+1399)
Kcnk6	unnamed (+195)
Kcnn2	unnamed (-122065)
Kcnt2	unnamed (+476781)
Kcp	unnamed (+11422)
Kctd1	unnamed (+921)
Kctd12	unnamed (+636), unnamed (+176389)
Kctd16	unnamed (+357533)
Kctd2	unnamed (+167)
Kctd3	unnamed (+63)
Kctd6	unnamed (-398)
Kdelc2	unnamed (+72)
Kdm1b	unnamed (+195)
Kdm2a	unnamed (+328)
Kdm2b	unnamed (-227)
Kdm3b	unnamed (+22)
Kdm4c	unnamed (+391921)
Kdm5c	unnamed (+35800)
Khdc3	unnamed (+1320)
Kif13b	unnamed (+31)
Kif21a	unnamed (+198)
Kif26a	unnamed (-15559)
Kif3c	unnamed (-7658), unnamed (+37)
Kif7	unnamed (+89)
Kit	unnamed (+411)
Klf10	unnamed (+1332)
Klf11	unnamed (+136)
Klf13	unnamed (-153), unnamed (+589), unnamed (+1016), unnamed (+1593)
Klf2	unnamed (+920)
Klf3	unnamed (-387)
Klhdc10	unnamed (+152)
Klhl15	unnamed (-565)
Klhl2	unnamed (+320)
Klhl22	unnamed (+167)
Klhl24	unnamed (+185)
Klra2	unnamed (+132243)
Klra5	unnamed (-12967)
Klrg1	unnamed (+55118)
Kmt2a	unnamed (+444)
Kmt2c	unnamed (-845)
Kmt5b	unnamed (+829)
Kpna1	unnamed (-1569)
Kpna3	unnamed (+335)
Kpna4	unnamed (+173)
Kpnb1	unnamed (+452)
Kras	unnamed (+127)
Krt84	unnamed (+376)
Krtap4-16	unnamed (+341)
Krtap4-7	unnamed (+325)
L3mbtl1	unnamed (+34)
L3mbtl3	unnamed (+67)
Lacc1	unnamed (+67)
Lactbl1	unnamed (+75733)
Lamc1	unnamed (+325)
Large1	unnamed (+250)
Larp1b	unnamed (-290)
Lats1	unnamed (+127)
Lats2	unnamed (+315)
Lbh	unnamed (+835)
Lbr	unnamed (+281)
Lbx1	unnamed (+30247)
Lbx2	unnamed (+1319)
Lce1e	unnamed (+1249)
Lce1g	unnamed (+1591)
Lcor	unnamed (+259)
Ldlrad3	unnamed (+110)
Ldlrap1	unnamed (+15515)
Ldoc1	unnamed (-140142)
Leng9	unnamed (+819)
Leprot	unnamed (+126)
Lgr4	unnamed (+192)
Lhfpl2	unnamed (-291), unnamed (+143)
Limch1	unnamed (-128)
Limd1	unnamed (-16699)
Lin28b	unnamed (-15627)
Lin7b	unnamed (+42)
Lingo1	unnamed (+282)
Lingo2	unnamed (-141038)
Lmbr1	unnamed (+22567)
Lmln	unnamed (+162)
Lmna	unnamed (+201)
Lmo1	unnamed (+800)
Lmo4	unnamed (-80)
Lonp2	unnamed (+24)
Lonrf3	unnamed (+900)
Lor	unnamed (+1727)
Lpcat4	unnamed (+135)
Lrcol1	unnamed (+18915)
Lrfn3	unnamed (+2873)
Lrfn5	unnamed (+446659)
Lrp11	unnamed (+367)
Lrp6	unnamed (-228)
Lrrc10b	unnamed (+31366)
Lrrc26	unnamed (+6838)
Lrrc3b	unnamed (+146)
Lrrc4	unnamed (-1515)
Lrrc69	unnamed (+37017)
Lrrc7	unnamed (+578)
Lrrn1	unnamed (+86)
Ltbr	unnamed (-143)
Ltc4s	unnamed (+1569), unnamed (+3712)
Luzp4	unnamed (-4700), unnamed (-3988)
Ly6c2	unnamed (+25312), unnamed (+26328)
Lypd6b	unnamed (+159)
Lyrm4	unnamed (-87)
Lzts3	unnamed (+412)
M6pr	unnamed (+339)
Macf1	unnamed (+19649)
Maf	unnamed (+1334)
Mafa	unnamed (+1138)
Mafb	unnamed (+265)
Mafg	unnamed (+452)
Mafk	unnamed (-5854)
Magi1	unnamed (-588)
Magix	unnamed (+31)
Malt1	unnamed (+193)
Maml3	unnamed (+1200)
Man1a	unnamed (+944)
Man2a1	unnamed (+307)
Map1lc3a	unnamed (+359)
Map1lc3b	unnamed (+68)
Map1s	unnamed (+464)
Map2k4	unnamed (+246)
Map3k15	unnamed (-222)
Map3k20	unnamed (+184)
Map3k4	unnamed (+165)
Map3k5	unnamed (-687)
Map4k1	unnamed (+37174)
Map4k4	unnamed (-354)
Map6d1	unnamed (+169)
Map7	unnamed (+200)
Mapk12	unnamed (+366)
Mapk1ip1	unnamed (+16268)
Mapk8	unnamed (+30)
Mapk9	unnamed (+216)
Mapkapk2	unnamed (+898)
Mapkapk5	unnamed (+190)
2021-03-04	unnamed (-11214)
Marcks	unnamed (+1609), unnamed (+1981), unnamed (+2586)
Marveld2	unnamed (-176)
Mast2	unnamed (+283)
Matr3	unnamed (+332)
Mb21d2	unnamed (+516)
Mbd6	unnamed (-98)
Mbnl3	unnamed (-145280)
Mboat7	unnamed (-1088)
Mcmbp	unnamed (+262)
Mcoln1	unnamed (-8)
Mcph1	unnamed (-362100), unnamed (+151)
Mcrip1	unnamed (-25)
Mcrip2	unnamed (+238)
Mctp2	unnamed (-347255)
Mcur1	unnamed (-31), unnamed (+368)
Mdfic	unnamed (+639)
Mdm2	unnamed (+323)
Med12l	unnamed (-695), unnamed (-24)
Med25	unnamed (+8159)
Med28	unnamed (+112)
Med30	unnamed (+98)
Med6	unnamed (-36483)
Mef2d	unnamed (+219)
Mefv	unnamed (+28412)
Megf8	unnamed (-1407)
Meis1	unnamed (-966)
Mest	unnamed (+119)
Metap1	unnamed (+463)
Mettl4	unnamed (+213773)
Mettl9	unnamed (+202)
Mex3b	unnamed (-95932), unnamed (+237)
Mex3c	unnamed (+601)
Mfap2	unnamed (+14835), unnamed (+18574)
Mfap3l	unnamed (-227)
Mfhas1	unnamed (+226)
Mfn1	unnamed (+99)
Mfsd14b	unnamed (+249)
Mgat1	unnamed (+6443)
Mgea5	unnamed (+372)
Mgme1	unnamed (-167)
Mgrn1	unnamed (+300)
Mid1ip1	unnamed (+1088)
Mid2	unnamed (-12776), unnamed (-12293)
Mif4gd	unnamed (-266)
Mindy3	unnamed (-188791)
Mipep	unnamed (+163)
Mkl2	unnamed (+56164)
Mkln1	unnamed (-182050), unnamed (+525)
Mkrn3	unnamed (+318)
Mlf2	unnamed (+106)
Mme	unnamed (+123)
Mmp11	unnamed (+180)
Mmp13	unnamed (+28410)
Mmp15	unnamed (+223)
Mms22l	unnamed (-206237), unnamed (+107)
Mn1	unnamed (+2960), unnamed (+258261)
Mnt	unnamed (+493)
Mobp	unnamed (+18666)
Mocs3	unnamed (+679)
Mon2	unnamed (+433)
Morc4	unnamed (+201)
Mpc2	unnamed (+300)
Mpo	unnamed (-14979)
Mpp6	unnamed (+12)
Mrgbp	unnamed (+123)
Mrgprb4	unnamed (-51560)
Mrpl21	unnamed (-202908)
Mrpl38	unnamed (-6785)
Mrps28	unnamed (+42568)
Mrps7	unnamed (-327)
Msh5	unnamed (+116)
Msh6	unnamed (+308)
Msl2	unnamed (-208), unnamed (+191)
Msl3l2	unnamed (+8462)
Msx3	unnamed (+1272)
Mta2	unnamed (+310)
Mtcl1	unnamed (+845)
Mterf2	unnamed (-16591)
Mtfr1	unnamed (+308)
Mtfr1l	unnamed (+169)
Mtmr10	unnamed (+154)
Mtmr2	unnamed (+865)
Mtmr3	unnamed (+189)
Mtss1	unnamed (+473)
Mturn	unnamed (+256)
Mtus1	unnamed (-343)
Mtx1	unnamed (+50)
Mup5	unnamed (+11830)
Mup7	unnamed (+28982)
Mup8	unnamed (+29867)
Musk	unnamed (+120664)
Mxi1	unnamed (+3162)
Mybl2	unnamed (+120)
Mycs	unnamed (+682)
Myh14	unnamed (+61)
Myl12b	unnamed (+415)
Mylip	unnamed (+123)
Myo5b	unnamed (+3)
Myo6	unnamed (+148)
Myom2	unnamed (+462287)
Naa16	unnamed (+117)
Naa30	unnamed (+842)
Naa40	unnamed (+151)
Nadk	unnamed (+416)
Nampt	unnamed (+116), unnamed (+568)
Nans	unnamed (+18078)
Nap1l3	unnamed (+191)
Nat14	unnamed (-2344)
Nbas	unnamed (+167929)
Nbl1	unnamed (-205)
Ncam1	unnamed (+1588)
Ncbp2	unnamed (-4)
Nck1	unnamed (+349)
Ncoa1	unnamed (+445)
Ncoa7	unnamed (-31185)
Ndrg1	unnamed (-241)
Ndufaf6	unnamed (+136)
Ndufs5	unnamed (+6395)
Nectin3	unnamed (+133677)
Nell1	unnamed (+343)
Nemp1	unnamed (+180)
Nemp2	unnamed (+106)
Neo1	unnamed (+31)
Neurl1a	unnamed (+758)
Neurl1b	unnamed (+17095)
Neurog2	unnamed (-7678)
Nfatc1	unnamed (+5123)
Nfatc3	unnamed (+257)
Nfia	unnamed (-303)
Nfib	unnamed (-1217)
Nfkbiz	unnamed (+16764)
Nhlrc1	unnamed (+153)
Nhs	unnamed (+548)
Nhsl2	unnamed (+104927)
Nin	unnamed (+1811)
Nipa2	unnamed (+77)
Nkain2	unnamed (+543)
Nktr	unnamed (+262)
Nkx1-2	unnamed (+1996)
Nkx2-2	unnamed (+62)
Nkx2-4	unnamed (+1460)
Nkx6-2	unnamed (+120)
Nlgn1	unnamed (+734)
Nmrk1	unnamed (-38)
Nmt2	unnamed (+74)
Nnt	unnamed (+43)
Nobox	unnamed (-27)
Nol7	unnamed (+76)
Noto	unnamed (-14607)
Notum	unnamed (-417)
Npas3	unnamed (+4410)
Npepps	unnamed (+662)
Nphp4	unnamed (+427645)
Nploc4	unnamed (+176)
Npr1	unnamed (+437)
Npr2	unnamed (+511)
Nr2f1	unnamed (+1258)
Nr2f2	unnamed (-1399)
Nr2f6	unnamed (-305)
Nr3c1	unnamed (+391), unnamed (+1492)
Nr4a2	unnamed (-8944)
Nrbp1	unnamed (+145)
Nrf1	unnamed (-25), unnamed (+593)
Nrg2	unnamed (+1195)
Nrl	unnamed (+3435)
Nrp1	unnamed (-1984)
Nrp2	unnamed (-412)
Nrtn	unnamed (+103), unnamed (+2612)
Nsd1	unnamed (+1037), unnamed (+2025)
Nsmce4a	unnamed (+117)
Ntn1	unnamed (+15675)
Ntng2	unnamed (+53156)
Ntsr2	unnamed (+164)
Nubpl	unnamed (+109776)
Nudt3	unnamed (+16)
Nudt4	unnamed (+51)
Nudt6	unnamed (+108)
Nudt9	unnamed (-8977)
Nup205	unnamed (+201)
Nup210	unnamed (+128151)
Nup62cl	unnamed (+849)
Nup98	unnamed (+190)
Nus1	unnamed (+128245)
Nxph1	unnamed (-20811)
Nxph3	unnamed (-208)
Nyap1	unnamed (-1478)
Nyx	unnamed (+19968)
Odf2l	unnamed (+323)
Odf3l1	unnamed (+55673)
Ogfrl1	unnamed (+449)
Olfr1324	unnamed (+52609)
Olfr1373	unnamed (-22575)
Olfr1458	unnamed (-13027)
Olfr1465	unnamed (+27785)
Olfr1555-ps1	unnamed (+17220)
Olfr17	unnamed (-7497)
Olfr266	unnamed (-96575)
Olfr340	unnamed (+10942)
Olfr348	unnamed (-24001)
Olfr478	unnamed (+20532)
Olfr538	unnamed (-14044)
Olfr661	unnamed (+34997)
Olfr691	unnamed (-2011)
Opa1	unnamed (+234728)
Optn	unnamed (+102)
Orai1	unnamed (+272)
Orc5	unnamed (-55109)
Osbp	unnamed (+440)
Osbp2	unnamed (+102102)
Osbpl1a	unnamed (+99)
Osbpl2	unnamed (+73)
Osbpl6	unnamed (+57)
Osgin2	unnamed (+23)
Ostm1	unnamed (+66)
Otub2	unnamed (+184)
Otud5	unnamed (+582)
Otud7a	unnamed (-4)
Otulin	unnamed (+199)
Oxct1	unnamed (+509)
P3h3	unnamed (+307)
P4ha3	unnamed (+31)
Pafah1b1	unnamed (+332)
Pafah1b3	unnamed (+685)
Pak2	unnamed (+173)
Panx1	unnamed (+373)
Papd7	unnamed (-938)
Pard3	unnamed (+41)
Pard3b	unnamed (+262)
Pard6b	unnamed (+309)
Parg	unnamed (+105)
Parm1	unnamed (+169071)
Parp10	unnamed (+13779)
Pate4	unnamed (-12046)
Pax1	unnamed (+101)
Paxip1	unnamed (+347)
Pcbd2	unnamed (+17)
Pcbp1	unnamed (-346)
Pcbp4	unnamed (+32)
Pcdh10	unnamed (-476576)
Pcdh17	unnamed (+3636)
Pcdh7	unnamed (+1904)
Pcdha12	unnamed (+1828)
Pcdhb11	unnamed (+1875)
Pcdhb13	unnamed (+1899)
Pcdhb14	unnamed (+1877)
Pcdhb19	unnamed (+1914)
Pcdhb22	unnamed (+2600), unnamed (+58259)
Pcdhb4	unnamed (+1766)
Pcdhb5	unnamed (+1970)
Pcdhb9	unnamed (+2071)
Pcdhga12	unnamed (+1308)
Pcdhgb1	unnamed (+1826)
Pcdhgb2	unnamed (+1882)
Pcdhgb5	unnamed (+1794)
Pcmt1	unnamed (+380)
Pcmtd1	unnamed (-231), unnamed (+399505)
Pcna-ps2	unnamed (+54232)
Pcnx	unnamed (+63)
Pcnx3	unnamed (+648)
Pcsk1n	unnamed (+2348), unnamed (+2658)
Pdcd7	unnamed (+591)
Pde10a	unnamed (-727)
Pde3b	unnamed (+298)
Pde5a	unnamed (+1446)
Pde7a	unnamed (+377)
Pdgfa	unnamed (+158)
Pdgfb	unnamed (+32), unnamed (+724)
Pdik1l	unnamed (+1046)
Pdk1	unnamed (+239)
Pdk3	unnamed (-46)
Pdlim7	unnamed (+27)
Pdp1	unnamed (-612)
Pds5a	unnamed (+360)
Pds5b	unnamed (-43)
Pdxdc1	unnamed (+238)
Pdzrn4	unnamed (+304)
Peli1	unnamed (-43899)
Pex2	unnamed (-284443), unnamed (-330)
Pex6	unnamed (+388)
Pfn1	unnamed (-1215)
Pfn4	unnamed (+18958)
Pgam5	unnamed (+208)
Pgd	unnamed (+292)
Pgk1	unnamed (-222)
Pgp	unnamed (+207)
Phf1	unnamed (-81)
Phf13	unnamed (-425)
Phf20l1	unnamed (+449)
Phf21b	unnamed (-61)
Phox2b	unnamed (+2868)
Phtf2	unnamed (+348)
Pias2	unnamed (-69), unnamed (+415)
Piezo1	unnamed (-50)
Pigk	unnamed (+132296)
Pigp	unnamed (+163)
Pih1d3	unnamed (+269595)
Pik3c2a	unnamed (+258)
Pik3c3	unnamed (+222484)
Pik3r1	unnamed (+858)
Pikfyve	unnamed (+230)
Pim2	unnamed (+254)
Pimreg	unnamed (+8677)
Pink1	unnamed (+405)
Pip5k1b	unnamed (-365)
Pip5kl1	unnamed (+94)
Pipox	unnamed (+34752)
Pitpnc1	unnamed (+1388)
Pitpnm2	unnamed (-62131)
Pitx1	unnamed (-67261), unnamed (+2741)
Pkia	unnamed (-24)
Pknox1	unnamed (-18373)
Plcb4	unnamed (-82531)
Plcg1	unnamed (+399)
Plcg2	unnamed (+159)
Pld4	unnamed (+19204)
Plekha5	unnamed (-159), unnamed (+427)
Plekhb2	unnamed (+489567)
Plekhg1	unnamed (+11)
Plekhg4	unnamed (-478)
Plekhg5	unnamed (+34)
Plekhh1	unnamed (+19)
Plekhm3	unnamed (+83)
Plgrkt	unnamed (+6)
Pln	unnamed (-37562)
Plppr2	unnamed (+232)
Pls3	unnamed (-139416), unnamed (+92123)
Plxna1	unnamed (+317), unnamed (+643)
Plxnc1	unnamed (-166145), unnamed (+283)
Plxnd1	unnamed (+1347)
Pnisr	unnamed (-22906)
Pnpla2	unnamed (+24)
Pnrc1	unnamed (+771)
Podxl	unnamed (+88)
Pola1	unnamed (-41)
Pold3	unnamed (+386)
Polg	unnamed (-69142), unnamed (-49229)
Pom121	unnamed (+213)
Pou3f1	unnamed (+359), unnamed (+1682)
Pou3f3	unnamed (+1892)
Pou4f1	unnamed (-195)
Ppara	unnamed (-64046)
Ppm1b	unnamed (+450)
Ppm1n	unnamed (+422)
Ppp1cb	unnamed (+707)
Ppp1r12b	unnamed (+212)
Ppp1r14c	unnamed (+549)
Ppp1r15b	unnamed (+32769)
Ppp1r17	unnamed (-58984)
Ppp1r1a	unnamed (+96)
Ppp1r26	unnamed (-1314)
Ppp1r3a	unnamed (-35898)
Ppp1r3e	unnamed (+948)
Ppp1r9b	unnamed (+975)
Ppp2ca	unnamed (+328)
Ppp2cb	unnamed (+432)
Ppp2r5a	unnamed (+81)
Ppp2r5e	unnamed (+329)
Ppp4r1	unnamed (-494), unnamed (+360)
Ppp6r3	unnamed (+261)
Pptc7	unnamed (+283)
Prdm11	unnamed (+30647)
Prdm12	unnamed (-472), unnamed (+14392)
Prdm13	unnamed (-3137), unnamed (+6716), unnamed (+285938)
Prdm15	unnamed (-4)
Prdm8	unnamed (+5285)
Prdx4	unnamed (-14)
Prex1	unnamed (+224)
Prim2	unnamed (+436257)
Prkaa1	unnamed (+251)
Prkacb	unnamed (-31149)
Prkar1a	unnamed (+1681)
Prkcz	unnamed (+177)
Prkd1	unnamed (+246299)
Prkd3	unnamed (+256)
Prkg2	unnamed (+90664)
Prkx	unnamed (+259)
Prl2c2	unnamed (+77309)
Prl3a1	unnamed (+2144)
Prl3d2	unnamed (+12167)
Prmt6	unnamed (-75184)
Pros1	unnamed (+222836)
Prox1	unnamed (-4752)
Prp2	unnamed (+4490)
Prpf39	unnamed (-5)
Prr18	unnamed (+924), unnamed (+6793)
Prrg1	unnamed (-47193)
Prrxl1	unnamed (-1637)
Prss50	unnamed (+86)
Psg18	unnamed (-34353)
Psg23	unnamed (-18213)
Pskh1	unnamed (+144)
Psmb11	unnamed (+7055)
Psmc4	unnamed (-110)
Psmd3	unnamed (+201)
Ptbp2	unnamed (+588)
Ptch1	unnamed (+2456)
Ptchd1	unnamed (-188)
Ptchd4	unnamed (+405), unnamed (+819)
Ptf1a	unnamed (-97)
Pthlh	unnamed (-75)
Ptov1	unnamed (+768)
Ptp4a1	unnamed (-225)
Ptpn11	unnamed (-36)
Ptpn12	unnamed (+128), unnamed (+505)
Ptpn4	unnamed (+554)
Ptpn5	unnamed (+126)
Ptpn9	unnamed (+619)
Ptprj	unnamed (0), unnamed (+848)
Ptprn2	unnamed (+142)
Ptpru	unnamed (+1127)
Pts	unnamed (-23)
Pttg1ip	unnamed (+170)
Purg	unnamed (-289)
Pus7	unnamed (+70934)
Pxk	unnamed (+105)
Pxylp1	unnamed (+118)
Pygo2	unnamed (+2841)
Qsox2	unnamed (+252)
Rab10	unnamed (-465), unnamed (+199986), unnamed (+237503), unnamed (+242551)
Rab11fip2	unnamed (-193)
Rab21	unnamed (-6)
Rab27b	unnamed (+10964)
Rab2a	unnamed (-137187)
Rab38	unnamed (+250)
Rab3gap2	unnamed (+64)
Rab3ip	unnamed (+134), unnamed (+429)
Rab6b	unnamed (-63)
Rabgap1	unnamed (+9009)
Rack1	unnamed (-432359)
Rad23b	unnamed (-247)
Rad51ap2	unnamed (+247514)
Raet1e	unnamed (-50)
Rag2	unnamed (-388288)
Rai1	unnamed (+608)
Raly	unnamed (+682)
Ralyl	unnamed (-91978), unnamed (+1566)
Ranbp9	unnamed (-252), unnamed (+130)
Rap1b	unnamed (+368)
Rap2a	unnamed (+112)
Rap2c	unnamed (-911)
Rapgef5	unnamed (+17313), unnamed (+17624)
Rarg	unnamed (+9595)
Rasa2	unnamed (+629)
Rasal2	unnamed (+386)
Rassf3	unnamed (+164)
Rb1	unnamed (+83)
Rbbp7	unnamed (+750)
Rbm15b	unnamed (+613)
Rbm17	unnamed (+237)
Rbm24	unnamed (-49)
Rbm27	unnamed (+220)
Rbm33	unnamed (+84)
Rbp4	unnamed (+365)
Rbpjl	unnamed (-2368)
Rce1	unnamed (-29566)
Rcn1	unnamed (+389)
Rcor3	unnamed (-24)
Rdh10	unnamed (+193)
Rdh14	unnamed (+222), unnamed (+303094)
Rdh9	unnamed (+6086)
Rel	unnamed (+241)
Repin1	unnamed (+178)
Reps2	unnamed (-129)
Rere	unnamed (+33841)
Retreg3	unnamed (+102)
Rev1	unnamed (+33)
Rev3l	unnamed (-501)
Rflna	unnamed (+14182)
Rftn1	unnamed (+360)
Rfwd2	unnamed (-95)
Rfx1	unnamed (+322)
Rfx4	unnamed (+790)
Rgl1	unnamed (-26)
Rgl2	unnamed (-156)
Rgs17	unnamed (+454)
Rgs7bp	unnamed (+534)
Rhbdf1	unnamed (+319)
Rhou	unnamed (-55815), unnamed (-53981), unnamed (-53088), unnamed (-46373), unnamed (-36909), unnamed (-36383), unnamed (-34780), unnamed (-31784), unnamed (-31281), unnamed (-29658)
Rhov	unnamed (+222)
Rictor	unnamed (-654)
Rimbp2	unnamed (+29291)
Rimkla	unnamed (-12)
Rimklb	unnamed (+86), unnamed (+584)
Riox1	unnamed (+281)
Rnf111	unnamed (+271)
Rnf115	unnamed (+101)
Rnf139	unnamed (-429)
Rnf144a	unnamed (-16)
Rnf169	unnamed (+325)
Rnf170	unnamed (+63)
Rnf19a	unnamed (-3652)
Rnf19b	unnamed (+210)
Rnf2	unnamed (+357)
Rnf223	unnamed (+7329)
Rnf225	unnamed (+915)
Rnf24	unnamed (+94)
Rnf32	unnamed (-155)
Rnf34	unnamed (+50192)
Rnf38	unnamed (-66565)
Rnf39	unnamed (+409)
Rnf44	unnamed (-6032)
Robo3	unnamed (-27135)
Rp9	unnamed (+415)
Rpia	unnamed (+171758)
Rpl10l	unnamed (+193)
Rpl11	unnamed (+139)
Rpl19	unnamed (+327)
Rpl37	unnamed (-156)
Rpl7	unnamed (-425)
Rpn2	unnamed (+159)
Rps10	unnamed (+70)
Rps14	unnamed (-26361)
Rps3	unnamed (-14049)
Rps6kb1	unnamed (+528)
Rpusd4	unnamed (+37527)
Rras2	unnamed (+516)
Rsph4a	unnamed (-20422)
Rtn2	unnamed (+134)
Rtn4	unnamed (+788)
Runx3	unnamed (+31814)
Rusc2	unnamed (-24332)
Rxfp2	unnamed (+100027)
Rxrb	unnamed (+416)
Rybp	unnamed (+280)
Ryr2	unnamed (+46)
Sac3d1	unnamed (+431)
Sae1	unnamed (+124)
Sall1	unnamed (+1281)
Sall3	unnamed (+15255)
Samd5	unnamed (-598)
Samd9l	unnamed (+198078), unnamed (+257879), unnamed (+264595), unnamed (+266236)
Sap25	unnamed (-10)
Sapcd2	unnamed (+221)
Sash1	unnamed (+189), unnamed (+156469)
Satb1	unnamed (+19534)
Sbk1	unnamed (+19817)
Scaf8	unnamed (-80)
Scamp1	unnamed (+652)
Scaper	unnamed (+137717)
Scarb1	unnamed (-109)
Scarf2	unnamed (+7315), unnamed (+10197)
Sccpdh	unnamed (-70)
Scmh1	unnamed (-41669)
Scml4	unnamed (-9241)
Scrib	unnamed (+104)
Sdcbp	unnamed (+95)
Sdk1	unnamed (+401)
Sdk2	unnamed (-425)
Sdr16c6	unnamed (+28756)
Sec13	unnamed (-18453)
Sec24b	unnamed (-4)
Sec31a	unnamed (+146)
Sec31b	unnamed (+109)
Sec61a2	unnamed (+112)
Selenoo	unnamed (+148)
Sem1	unnamed (+327)
Sema4g	unnamed (+370)
Sema6d	unnamed (+177)
Senp6	unnamed (-131)
Senp7	unnamed (+544)
Sephs1	unnamed (+704)
2021-09-05	unnamed (+298)
2021-09-09	unnamed (+45983)
Serf1	unnamed (+279)
Serinc1	unnamed (+127)
Serpinb6a	unnamed (+209)
Sertad4	unnamed (+19)
Setd3	unnamed (+420)
Sez6	unnamed (+265)
Sfi1	unnamed (+66208)
Sft2d3	unnamed (+1022)
Sgms1	unnamed (-39008), unnamed (-38338)
Sgpl1	unnamed (+1159)
Sgpp1	unnamed (+191)
Sgpp2	unnamed (+137)
Sh2b3	unnamed (+169)
Sh3bgrl2	unnamed (-16468)
Sh3bp4	unnamed (+112)
Sh3gl3	unnamed (+324)
Sh3kbp1	unnamed (-120)
Sh3rf3	unnamed (-195)
Shank3	unnamed (-272), unnamed (+24391)
Shb	unnamed (+87)
Shc3	unnamed (-205)
Shd	unnamed (+52)
Shh	unnamed (-728586)
Shisa3	unnamed (+430)
Shisa6	unnamed (+208)
Shisa9	unnamed (-20), unnamed (+362250)
Shox2	unnamed (+500)
Shroom4	unnamed (+499)
Shtn1	unnamed (+739)
Siglecg	unnamed (+3838)
Sik2	unnamed (-89)
Sim2	unnamed (+133)
Sin3a	unnamed (+400)
Sipa1l2	unnamed (+31778)
Six1	unnamed (+1016)
Six2	unnamed (-112012)
Six4	unnamed (+782)
Six5	unnamed (+331)
Skida1	unnamed (+1633)
Skor1	unnamed (-2352)
Skp1a	unnamed (+151)
Slain1	unnamed (+54)
Slc12a2	unnamed (+370)
Slc16a3	unnamed (+9161)
Slc16a8	unnamed (-7092), unnamed (+2552)
Slc18a2	unnamed (+422)
Slc19a2	unnamed (+64)
Slc19a3	unnamed (+37525)
Slc22a1	unnamed (-12204)
Slc22a23	unnamed (+624)
Slc22a8	unnamed (-92932)
Slc25a1	unnamed (-56), unnamed (+330)
Slc25a15	unnamed (+86)
Slc25a23	unnamed (+168)
Slc25a25	unnamed (+177)
Slc25a30	unnamed (+61), unnamed (+339)
Slc25a33	unnamed (-43496)
Slc25a40	unnamed (+25)
Slc25a5	unnamed (+649)
Slc27a2	unnamed (+647)
Slc27a3	unnamed (+598)
Slc2a13	unnamed (+428)
Slc30a3	unnamed (+620)
Slc30a9	unnamed (+233)
Slc35a1	unnamed (+295)
Slc35d1	unnamed (-135), unnamed (+526)
Slc35d3	unnamed (+53016)
Slc35e1	unnamed (+91)
Slc35f1	unnamed (-119127)
Slc35f6	unnamed (-25329)
Slc38a3	unnamed (+1655)
Slc39a10	unnamed (+903)
Slc4a4	unnamed (+126)
Slc4a7	unnamed (-132364), unnamed (+1237)
Slc5a8	unnamed (+15)
Slc6a1	unnamed (+207)
Slc6a17	unnamed (+273)
Slc9a2	unnamed (+699)
Slc9a7	unnamed (+84)
Slco5a1	unnamed (-1448)
Slfn5	unnamed (-19180)
Slit2	unnamed (-224826)
Slitrk4	unnamed (+1174)
Sltm	unnamed (+168)
Slx	unnamed (-34042)
Slx1b	unnamed (-466)
Slxl1	unnamed (+292557), unnamed (+293401)
Smad2	unnamed (-181928), unnamed (+567)
Smad4	unnamed (+212)
Smad6	unnamed (+1005), unnamed (+68240)
Smagp	unnamed (-33)
Smarca1	unnamed (+226), unnamed (+25772)
Smarca4	unnamed (+496)
Smarca5	unnamed (+241)
Smarcb1	unnamed (+333)
Smarcd2	unnamed (+443)
Smc2	unnamed (+124)
Smchd1	unnamed (+301)
Smco4	unnamed (+175)
Smim10l2a	unnamed (+128)
Smim15	unnamed (-155353)
Sms	unnamed (+558)
Smtn	unnamed (+3435), unnamed (+5741)
Smyd2	unnamed (+171)
Snrk	unnamed (+77)
Snrpb	unnamed (+329)
Snrpn	unnamed (-275292)
Sntg1	unnamed (+58382)
Snu13	unnamed (+230)
Snx16	unnamed (-350280)
Snx8	unnamed (+12)
Snx9	unnamed (-180), unnamed (+478)
Socs1	unnamed (+587), unnamed (+1062)
Sort1	unnamed (+140)
Sos1	unnamed (+62)
Sox1	unnamed (+1796)
Sox11	unnamed (-545)
Sox12	unnamed (+173)
Sox13	unnamed (+6064)
Sox18	unnamed (+921)
Sox3	unnamed (-32553), unnamed (+678)
Sox4	unnamed (-4289)
Sox5	unnamed (+402794)
Spag16	unnamed (+32)
Spata20	unnamed (-5937)
Spata2l	unnamed (+505)
Spats2	unnamed (-27)
Specc1	unnamed (+47968)
Speg	unnamed (+6903)
Spen	unnamed (+772)
Spg20	unnamed (-1)
Spin2e	unnamed (-157251), unnamed (-153540), unnamed (-141149), unnamed (-126417)
Spin2f	unnamed (-42204)
Spock1	unnamed (+241)
Spock3	unnamed (-2)
Spred1	unnamed (+195)
Spsb1	unnamed (+230)
Sptan1	unnamed (-12997)
Sptb	unnamed (+109)
Srcap	unnamed (-798), unnamed (-408)
Srcin1	unnamed (+28043)
Srebf1	unnamed (+74)
Srebf2	unnamed (+472)
Srek1ip1	unnamed (+111)
Srm	unnamed (+266)
Srpk2	unnamed (-58639)
Srrm1	unnamed (+430)
Ss18	unnamed (+532)
Ssbp3	unnamed (+79)
Ssfa2	unnamed (-167)
Ssh1	unnamed (+67)
St18	unnamed (+81639)
St3gal1	unnamed (-388322)
St3gal2	unnamed (+109)
St8sia2	unnamed (+109)
Stag2	unnamed (-1)
Stard10	unnamed (+282), unnamed (+631)
Stard3nl	unnamed (+60)
Stard7	unnamed (+10)
Stat1	unnamed (-122)
Stat5a	unnamed (-10031), unnamed (-9607)
Stau1	unnamed (-146)
Steap4	unnamed (-23002)
Stk24	unnamed (-256), unnamed (+445)
Stk26	unnamed (-93428), unnamed (-67938)
Stk32a	unnamed (+5)
Stk35	unnamed (+14)
Strbp	unnamed (-56053)
Strn4	unnamed (-4878)
Stx6	unnamed (+231)
Stxbp5l	unnamed (-40)
Styx	unnamed (+7)
Sucla2	unnamed (+269)
Sulf2	unnamed (+13046)
Supt20	unnamed (-59572)
Susd1	unnamed (+386)
Susd5	unnamed (+348)
Susd6	unnamed (+254)
Suz12	unnamed (-190)
Svip	unnamed (+224)
Svop	unnamed (+292)
Syap1	unnamed (+141)
Syde2	unnamed (+93)
Syncrip	unnamed (+1196)
Syndig1l	unnamed (+198)
Synj1	unnamed (+17)
Syt10	unnamed (+76336)
Syt12	unnamed (+294)
Syt7	unnamed (+402)
Syt9	unnamed (+94)
Sytl4	unnamed (+436)
Tab1	unnamed (+147)
Tab2	unnamed (-270), unnamed (+326)
Tada2b	unnamed (+554)
Taf1b	unnamed (-115100), unnamed (+430)
Taf4b	unnamed (+303)
Taf6l	unnamed (+11333)
Tas2r119	unnamed (-283324)
Tbc1d10a	unnamed (+162)
Tbc1d14	unnamed (+4598)
Tbc1d20	unnamed (+137)
Tbc1d25	unnamed (+270)
Tbcel	unnamed (-48671)
Tbk1	unnamed (+4)
Tbx1	unnamed (-1912)
Tbx20	unnamed (-6757)
Tbx21	unnamed (+584)
Tbx3	unnamed (-44116), unnamed (+11864)
Tceanc	unnamed (-59)
Tcf12	unnamed (-21299)
Tcf20	unnamed (+280)
Tcf21	unnamed (+827)
Tcf24	unnamed (+82), unnamed (+596)
Tcp11	unnamed (+301)
Tdrd3	unnamed (+701)
Tdrp	unnamed (+238)
Tead3	unnamed (+389)
Tef	unnamed (+198)
Tenm3	unnamed (-169058), unnamed (+119551)
Tes	unnamed (-60602)
Tesc	unnamed (+349)
Tescl	unnamed (+549)
Tesmin	unnamed (+88)
Tet3	unnamed (+43)
Tex24	unnamed (-24736)
Tex264	unnamed (+295)
Tex30	unnamed (+60)
Tfap2a	unnamed (+2339)
Tgfbr1	unnamed (-34)
Tgfbr2	unnamed (+256)
Tgfbrap1	unnamed (+6336)
Tiam2	unnamed (-12181)
Timm10b	unnamed (+154)
Timm9	unnamed (+121)
Timp1	unnamed (-7226)
Tle3	unnamed (+32264)
Tlk2	unnamed (+732)
Tlnrd1	unnamed (+702)
Tlr4	unnamed (-189918), unnamed (-83893)
Tlx3	unnamed (+1130)
Tmbim1	unnamed (+344)
Tmcc1	unnamed (+298)
Tmed8	unnamed (+400)
Tmem132b	unnamed (+102)
Tmem150c	unnamed (+29445)
Tmem160	unnamed (+9015)
Tmem171	unnamed (-11426)
Tmem185b	unnamed (-146)
Tmem198	unnamed (+3226)
Tmem200b	unnamed (-1386), unnamed (+77)
Tmem201	unnamed (+174)
Tmem215	unnamed (+1170)
Tmem216	unnamed (-156)
Tmem229a	unnamed (+263)
Tmem237	unnamed (-249)
Tmem238	unnamed (+210)
Tmem240	unnamed (-5)
Tmem243	unnamed (+178)
Tmem248	unnamed (+2706)
Tmem25	unnamed (-269)
Tmem251	unnamed (+41)
Tmem259	unnamed (+5900)
Tmem28	unnamed (-751)
Tmem29	unnamed (+92082)
Tmem30b	unnamed (+820)
Tmem53	unnamed (+37326)
Tmem56	unnamed (+547)
Tmem57	unnamed (-538)
Tmem63a	unnamed (-43)
Tmem64	unnamed (+83)
Tmem88	unnamed (-1651)
Tmem9b	unnamed (+285)
Tmf1	unnamed (+295)
Tmie	unnamed (+6133)
Tmod3	unnamed (+425)
Tmx3	unnamed (-79720)
Tnfaip3	unnamed (+203)
Tnfrsf11a	unnamed (+63968)
Tnfrsf13c	unnamed (+1107)
Tnfrsf25	unnamed (+10249)
Tnpo1	unnamed (+35602)
Tnrc18	unnamed (-30996)
Tollip	unnamed (+279)
Tomm70a	unnamed (+277)
Topaz1	unnamed (-174769)
Tox3	unnamed (+60)
Tpbgl	unnamed (+734)
Tpgs2	unnamed (+300)
Tpk1	unnamed (-245385)
Tpst1	unnamed (+252)
Tpst2	unnamed (+134)
Traf4	unnamed (+10894)
Tram1	unnamed (+526)
Trappc2l	unnamed (-56)
Trhr2	unnamed (+23998)
Trim11	unnamed (+417)
Trim27	unnamed (+1156)
Trim3	unnamed (+258)
Trim30d	unnamed (+5687)
Trim33	unnamed (+674)
Trim42	unnamed (+39176)
Trim59	unnamed (+57)
Trim68	unnamed (-6)
Trim71	unnamed (+704)
Trio	unnamed (+591)
Trip12	unnamed (+43)
Trmu	unnamed (+24054)
Tro	unnamed (+10163)
Trpa1	unnamed (-57168)
Trpv4	unnamed (-71)
Trrap	unnamed (-633), unnamed (+15)
Tsc22d1	unnamed (-141)
Tsc22d2	unnamed (+486)
Tsc22d3	unnamed (+1230)
Tshz1	unnamed (+1154)
Tshz3	unnamed (-2020), unnamed (-48)
Tspan15	unnamed (+35608)
Tspan3	unnamed (+319)
Tspyl5	unnamed (+324)
[truncated: 208 more rows]
