# Supplementary material for: Six1 and Six2 of the Sine Oculis Homeobox Subfamily are Not Functionally Interchangeable in Mouse Nephron Formation
Source: Front Cell Dev Biol. 2022 Feb 1;10:815249. doi: 10.3389/fcell.2022.815249 (PMC8844495; doi:10.3389/fcell.2022.815249)
Supplement: Supplementary file 2 [file Table3.xlsx]

## Sheet: Supplemental Table 3. common Si
Common Six1/Six2 peaks
chr1	61638604	61638773
chr1	62703302	62703448
chr1	64956592	64957003
chr1	102628207	102628320
chr1	155416907	155417072
chr10	56114987	56115352
chr11	3127016	3127286
chr11	23770673	23770812
chr11	97546851	97547433
chr11	108920820	108920958
chr12	3109875	3110010
chr12	73112548	73112701
chr12	78350916	78351046
chr13	15463657	15464155
chr13	98206324	98206492
chr13	112578169	112578319
chr14	54926512	54926881
chr14	56885292	56885630
chr14	57745500	57745611
chr15	28024868	28025353
chr15	75086484	75086895
chr16	11143999	11144321
chr16	13312519	13312639
chr16	35981674	35981825
chr16	57391422	57391660
chr16	93884169	93884376
chr17	3114979	3115122
chr17	39847518	39847965
chr18	14103268	14103394
chr18	22343315	22343763
chr18	68692068	68692212
chr18	84087759	84087891
chr19	61199689	61199808
chr2	5379247	5379368
chr2	77962933	77963178
chr3	5860354	5860668
chr3	121262672	121263081
chr4	63213954	63214288
chr5	135394540	135394665
chr5	146261115	146261246
chr6	47672841	47672972
chr6	49236446	49236608
chr6	103649175	103649287
chr7	12010507	12010834
chr7	44869047	44869300
chr7	63939134	63939429
chr7	109169579	109169914
chr7	127512652	127512890
chr8	15519847	15520021
chr8	19784568	19785117
chr8	20122178	20122351
chr8	20122702	20122951
chr8	20296920	20297065
chr8	48555138	48555269
chr8	123575538	123575656
chr8	123600528	123600684
chr8	123600806	123600928
chr8	123601037	123601155
chr8	123617455	123617636
chr8	123622534	123622654
chr8	123624218	123624333
chr9	3001223	3001495
chr9	3018301	3018503
chr9	3024098	3024218
chr9	3029705	3029855
chr9	3034980	3035124
chr9	3038122	3038238
chr9	46282715	46283101
chr9	85749149	85749509
chr9	106453609	106454005
chr9	123461893	123462174
chr1	9967708	9967844
chr1	38129488	38129711
chr1	55362941	55363060
chr1	59120011	59120405
chr1	69826793	69827129
chr1	84695726	84695932
chr1	165461013	165461306
chr10	7680998	7681124
chr10	8518841	8519081
chr10	39731494	39731920
chr10	42678922	42679077
chr10	56115380	56115527
chr10	60219215	60219334
chr10	74966966	74967258
chr10	83722799	83722964
chr10	110919666	110920041
chr11	5542059	5542302
chr11	12375058	12375191
chr12	54862577	54862787
chr12	73112809	73112928
chr12	87147327	87147533
chr12	111538701	111538892
chr13	15463125	15463449
chr13	36117478	36118008
chr13	48546280	48546551
chr13	54694108	54694241
chr13	69534578	69534791
chr13	96670886	96671137
chr14	34549228	34549480
chr14	57424011	57424298
chr14	76415047	76415286
chr14	120477922	120478458
chr15	5144105	5144269
chr15	38299188	38299522
chr15	58888707	58889071
chr15	75086264	75086407
chr15	76818040	76818310
chr15	93336100	93336219
chr16	33062472	33062596
chr17	39843022	39843537
chr17	39846455	39846923
chr17	39847174	39847305
chr17	63863779	63864058
chr17	65783730	65783862
chr18	42275295	42275414
chr19	3768070	3768189
chr19	10304760	10305146
chr19	10555724	10555843
chr19	30030536	30030655
chr19	44989334	44989549
chr19	45783115	45783293
chr19	47179307	47179741
chr19	47837181	47837537
chr19	59943535	59943884
chr2	5895084	5895583
chr2	6322702	6322900
chr2	98662238	98663010
chr2	98664948	98665222
chr2	98666203	98667314
chr2	126675102	126675315
chr2	167597343	167597485
chr2	181459830	181459979
chr3	14578508	14578683
chr3	14886128	14886283
chr3	16183274	16183710
chr3	30856135	30856254
chr3	32529399	32529525
chr3	40745104	40745462
chr3	89214241	89214443
chr4	6190928	6191222
chr4	6365519	6365908
chr4	15265562	15265992
chr4	19708807	19708999
chr4	34687131	34687400
chr4	62519985	62520219
chr4	138325705	138325824
chr4	146067576	146067695
chr5	31240940	31241109
chr5	32459559	32459680
chr5	114100139	114100376
chr5	115134755	115135059
chr5	137533291	137533430
chr5	150673385	150673666
chr6	3201425	3201557
chr6	30401630	30402064
chr6	48593712	48593866
chr6	54681817	54681936
chr6	92943593	92943801
chr6	99521373	99521540
chr6	102564358	102564477
chr7	4149412	4149531
chr7	7298463	7298686
chr7	25179796	25179985
chr7	25250342	25250914
chr7	70361630	70361941
chr7	74013463	74013591
chr7	82174896	82175082
chr7	100121184	100121602
chr7	110122564	110123107
chr7	116443157	116443413
chr7	118855641	118855837
chr7	130547201	130547379
chr8	71381807	71382193
chr8	74993789	74993908
chr8	84066629	84067338
chr8	92355956	92356268
chr8	120114324	120114509
chr9	3010445	3010585
chr9	3022054	3022239
chr9	3032341	3032526
chr9	8134172	8134508
chr9	26806327	26806630
chr9	35305218	35305568
chr9	50727981	50728132
chr9	51008911	51009261
chr9	56160645	56160782
chr9	59291503	59291656
chr9	62341257	62341376
chr9	65140965	65141511
chr9	65908785	65908961
chr9	94538754	94538903
chr9	100545663	100545918
chr9	114563829	114564323
chrX	11998897	11999038
chr10	81178126	81178238
chr9	3032634	3032752
chr9	64020956	64021294
chrY	90731004	90731114
