# Supplementary material for: Six1 and Six2 of the Sine Oculis Homeobox Subfamily are Not Functionally Interchangeable in Mouse Nephron Formation
Source: Front Cell Dev Biol. 2022 Feb 1;10:815249. doi: 10.3389/fcell.2022.815249 (PMC8844495; doi:10.3389/fcell.2022.815249)
Supplement: Supplementary file 3 [file Table6.xlsx]

## Sheet: Sheet1
597 common genes of mouse Six1 and human SIX1
Tmem30b
Mtmr10
Pkia
Stxbp5l
Rybp
Arl6
Arhgap35
Mex3b
Dnajc11
Stk24
Sox4
Utrn
Tnpo1
Meis1
Cbfb
Zbtb16
Skor1
Xxylt1
Mlf2
Gm4340
Kat6b
Zfp703
Magi1
Ctbp2
Smyd2
Btbd7
Rasa2
1190002N15Rik
Rgl1
Msl3l2
Slc25a33
Sh3bp4
Ppp2ca
Ptpru
Scarb1
Tcf21
Tspan3
Mboat7
Zfp326
Sdk1
Rfwd2
Zfp521
Rdh10
Stag2
Spag16
Six1
Ralyl
Dusp7
Rpusd4
Camk2n1
Rb1
Stk32a
Dpyd
Tbc1d14
Ssfa2
Hoxd11
Usp9x
Timm9
Pdgfa
Cdh2
Hlx
Six5
Zbtb10
Chd2
Lamc1
Ell2
Nup205
Epm2a
Jade1
Tcf12
Pik3r1
Nktr
Srek1ip1
Hnrnpf
St3gal1
Clpx
Clcn4
Efna5
Ryr2
Cand1
Slc35d1
Shisa6
Hes1
Rere
Crim1
Tshz3
Suz12
Nploc4
Glul
Pxylp1
Stk35
Fn1
Large1
Arrdc3
Mettl4
Zfp202
Sgpl1
Susd1
Mtus1
Pcdh17
Stk26
Rimbp2
Six4
Cd34
Ccdc102a
Htra4
Shox2
Foxo6
Foxg1
Spock1
Ndufaf6
Pax1
Dlg5
Rnf169
Fam49a
Hck
Ets2
Msh5
Ggact
Nfatc3
Clic4
Prex1
Rnf34
Mafb
March4
Sipa1l2
Hacd2
Pknox1
Cdr2
Rap2a
Myom2
St3gal2
Fndc3b
Acaca
Cdc42
Trim30d
Erp44
Shisa3
Jmjd1c
Fhod3
Zfp608
Rftn1
Dse
Hs3st3b1
Lmna
9230109A22Rik
Zfp449
Kdm2a
Pxk
Osbp
Foxp1
Rapgef5
Pde10a
Riox1
Ssbp3
Nr2f2
Bmpr2
Srcin1
E2f3
Add3
Cfl1
Fbxw11
Iqck
Hmcn2
Bad
Sox1
Bnc2
Ccdc3
Wee1
Zfyve9
Xpo6
Araf
Tef
Hoxd13
Man2a1
Xpr1
Vav2
Prkar1a
Gas1
Sulf2
Wdsub1
Pros1
Ptbp2
Lrrc3b
Prox1
Gmpr
Gatad2b
Vwc2
Gnaz
Zfand6
Ppp1r9b
Med30
Hnrnpul2
Syt7
Gnb4
Fam122a
Mef2d
Rdh14
Prrxl1
Lrrc4
Neo1
Elavl4
E130114P18Rik
Mapkapk2
Sptb
Bcl6
Zbtb1
Kpna3
Fbxo28
1810013L24Rik
Galnt1
Osbp2
Rbm15b
Psmd3
Atoh1
Cryba4
Fam196a
Hs2st1
Mmp15
Apoe
Eps15
Rev1
Cyth2
Maml3
Fmnl2
Dgkh
Fndc3a
Ptprj
Fkbp3
Lrfn3
Ranbp9
1500009L16Rik
Erfe
Specc1
Tsc22d1
E2f4
Plcb4
Grik4
Usp1
L3mbtl3
Bach2
Tro
Osgin2
Nfib
Rras2
Adamts20
Klf3
Uck2
A830005F24Rik
Znfx1
Gsg1l
Fgfr2
Atp11b
Otulin
Yap1
Pcmtd1
Mex3c
Chst11
Ppp2cb
Usp6nl
Ncam1
Ccdc6
Nudt4
Gpd1l
Eif4h
Dhx35
Hdx
Prim2
Apbb2
Hcfc1
Rimkla
Eya2
Sim2
Acvr1
Nobox
Hmga2
Nampt
Larp1b
Oxct1
Gapvd1
Ipmk
Ap3b2
Phtf2
Sh3bgrl2
Hivep2
Cpq
Cdk12
Bmpr1a
Scaf8
Malt1
Rpl11
Anp32a
Adgrl3
Six2
Tmem200b
Nfkbiz
Bahcc1
Bcor
Zbed4
Atp5j
Mettl9
Tmem53
Ebf3
Maf
Nrp1
Crebrf
D16Ertd472e
Cdon
Mafg
Map1lc3b
Rev3l
Ust
Gse1
Rgs17
Ube2e3
Mnt
Hectd4
Ccdc54
Jph4
Gbx2
Fam105a
Kif3c
Snu13
Psmc4
5730596B20Rik
2610301B20Rik
Fgf9
Tdrd3
Ahdc1
Gdnf
Tbcel
Atxn1
Dner
Rps6kb1
Mylip
Ppp1cb
Alx3
Nfia
Crem
Pcbp4
Pcnx
Dcdc2a
Crcp
Rps14
Cdkn1c
Zpbp
A4galt
Igfbp3
Lingo2
Tpk1
Rnf38
Emx2
Nipa2
Spock3
Eid1
Cdh10
Yy1
Fyn
Mpp6
Unc5d
Bdnf
Mcoln1
Calm2
Elfn1
Foxi3
Gabpb1
Kctd12
Fat3
Rad23b
Zbtb2
Phf1
Cnksr3
Polg
Lbh
Nrp2
Rab6b
Rab27b
Nr3c1
Sall3
Cdan1
Fbxl19
Exosc2
Kras
Kcnip1
Lats2
Aebp2
Sucla2
Hnf4g
Hnrnpll
Csmd1
Phf13
4933412E24Rik
Nectin3
Myo6
Zeb1
Clip4
Gxylt2
Smim15
Pus7
Nr2f1
Lrrn1
Lbr
Mon2
Ahr
Ubr5
Gna12
Tshz1
Erbb4
Jarid2
Ttc28
Mipep
Srebf1
Tenm3
Ctnnd2
Plxnc1
Mn1
Skp1a
Fgf12
Utp18
Eea1
Mtss1
Smc2
Gdi2
Mctp2
Kdm4c
8430408G22Rik
Arid2
Kmt2a
Asap2
Cbx4
Ednra
Farp1
Pitpnc1
Tsc22d2
Zdhhc14
Cntn3
Arid1a
Syndig1l
Epc1
Hecw1
Hoxb3
Sin3a
9130230L23Rik
Srpk2
Ybx3
Adamts9
Casz1
Mtx1
Stau1
Pskh1
Mkl2
Insr
Snx9
Hrh4
Epha7
A3galt2
Klf10
Atp2b1
Rtn4
Rhou
Tbx3
Marcks
Kctd1
Dopey2
Isx
Axin2
Lhfpl2
Pard3
Neurl1a
Smad6
Gbx1
Rxrb
Atp5s
Foxi2
Wdr26
Angpt1
Sall1
Cobl
Sox11
Pdzrn4
Sik2
Colgalt2
Tpgs2
Gli3
Enho
Abra
Fbxo33
Galnt10
Ctif
Plxnd1
Dhx15
Cpox
Basp1
Sdcbp
1700021F05Rik
Frmd6
Rcn1
Hif1a
Dmrt2
Igdcc3
Arid1b
Srebf2
1700017B05Rik
Fem1a
Fam181b
Lrp6
Ppp1r3e
Dcstamp
Kmt2c
Hrasls
Pard6b
Foxd1
Adamts15
Map1s
Mxi1
Cavin1
Npr2
Itgb1
Socs1
Nphp4
Epcam
Tmem243
Dll1
Ppm1b
Lypd6b
Ywhaz
Irf2bpl
Sox12
Tmem64
Tmem171
Pdxdc1
Chrnb1
Twf1
Nhs
Snx16
Tmbim1
Tle3
Col27a1
Adcy5
Ier5l
Lmo4
Rap1b
Atp8a1
Inpp5f
Stard3nl
Foxc1
Bmpr1b
Eml4
Spen
Canx
Wnk1
Tmem198
Hipk1
Ankrd46
Cited2
Unc5c
Supt20
Arid5b
Sh3gl3
Fam174a
Spsb1
Brd2
Uba52
1700011L22Rik
Grn
Gm35911
Phf20l1
Rbm17
Fam89a
Susd6
Rab38
Mdfic
Ubtf
Ern1
Tnrc18
Dkk1
Cntn5
Sh3rf3
Tgfbr2
Steap4
Zfp746
Hoxd10
Tgfbrap1
Arhgap5
Jun
Wnt5a
Mkln1
Foxo1
Barx2
Abhd5
Plekhg1
Arid3a
Nrf1
Rag2
Scml4
Sept9
Ogfrl1
