# Supplementary material for: Six1 and Six2 of the Sine Oculis Homeobox Subfamily are Not Functionally Interchangeable in Mouse Nephron Formation
Source: Front Cell Dev Biol. 2022 Feb 1;10:815249. doi: 10.3389/fcell.2022.815249 (PMC8844495; doi:10.3389/fcell.2022.815249)
Supplement: Supplementary file 4 [file Table4.xlsx]

## Sheet: Sheet1
906 common genes of Six1 and Six2
2206 genes of 2527 Six1 peaks	4108 genes for 8375 Six2 peaks		Common In both Column A and B
0610040J01Rik	1110002E22Rik		1190002N15Rik
1190002N15Rik	1110004F10Rik		1500009L16Rik
1500009L16Rik	1110032F04Rik		1700011L22Rik
1700003F12Rik	1110038F14Rik		1700017B05Rik
1700008O03Rik	1190002N15Rik		1700018B08Rik
1700011L22Rik	1500009L16Rik		1700021F05Rik
1700017B05Rik	1600014C23Rik		2700081O15Rik
1700018B08Rik	1700001C19Rik		4930546C10Rik
1700021F05Rik	1700001O22Rik		4933428G20Rik
1810013L24Rik	1700011L22Rik		5730596B20Rik
2210011C24Rik	1700017B05Rik		9330182O14Rik
2310061I04Rik	1700018B08Rik		A3galt2
2610001J05Rik	1700020N01Rik		A430005L14Rik
2610301B20Rik	1700021F05Rik		A4galt
2700081O15Rik	1700024P04Rik		A830005F24Rik
2810428I15Rik	1700025G04Rik		A930004D18Rik
3100002H09Rik	1700029F12Rik		Abcd3
3110002H16Rik	1700040L02Rik		Abhd17b
3110070M22Rik	1700067P10Rik		Abr
3632451O06Rik	1810010D01Rik		Abra
4930467E23Rik	1810011O10Rik		Acbd3
4930502E18Rik	1810037I17Rik		Acsl1
4930546C10Rik	2210016F16Rik		Actrt3
4930564D02Rik	2310022B05Rik		Acvr1
4930578C19Rik	2610008E11Rik		Adamts19
4931408C20Rik	2610318N02Rik		Adamts20
4933402E13Rik	2610524H06Rik		Adamts9
4933412E24Rik	2700081O15Rik		Add3
4933428G20Rik	2810403A07Rik		Adgrl3
5430402E10Rik	2810408A11Rik		Adpgk
5730507C01Rik	2900026A02Rik		Aes
5730596B20Rik	3110079O15Rik		Agap3
6030419C18Rik	3110082J24Rik		Ago2
6030458C11Rik	3830406C13Rik		Agpat2
6430548M08Rik	4833427G06Rik		Agpat3
8430408G22Rik	4921507P07Rik		Ahdc1
9030624G23Rik	4921524J17Rik		Ak4
9130230L23Rik	4930402H24Rik		Akap13
9230109A22Rik	4930404H24Rik		Akt3
9230112D13Rik	4930426L09Rik		Als2
9330182O14Rik	4930427A07Rik		Amd1
9530002B09Rik	4930444G20Rik		Amigo2
9530068E07Rik	4930453N24Rik		Ammecr1
A3galt2	4930503L19Rik		Angpt1
A430005L14Rik	4930523C07Rik		Ank1
A4galt	4930546C10Rik		Ankrd6
A530032D15Rik	4930558K02Rik		Ano5
A530084C06Rik	4931429L15Rik		Anp32a
A830005F24Rik	4933402J07Rik		Ap2a2
A830080D01Rik	4933428G20Rik		Apaf1
A930002H24Rik	5730480H06Rik		Apbb2
A930004D18Rik	5730508B09Rik		Aqp11
AI854703	5730596B20Rik		Arf2
AU015836	6430573F11Rik		Arhgap32
AY761184	6820408C15Rik		Arhgap35
Aard	9330182O14Rik		Arhgap5
Aasdhppt	9430015G10Rik		Arhgef28
Abcc1	9930012K11Rik		Arhgef5
Abcd3	9930021J03Rik		Arid1a
Abcg2	A130010J15Rik		Arid1b
Abhd12	A130051J06Rik		Arid2
Abhd17b	A3galt2		Arid3a
Abhd5	A430005L14Rik		Arid5b
Abhd8	A430033K04Rik		Arih2
Abl2	A4galt		Arl4c
Abr	A830005F24Rik		Arl6
Abra	A930004D18Rik		Arl8a
Acaa1a	AI597479		Armc10
Acaca	AI661453		Arnt2
Acap2	AI846148		Arrdc3
Acbd3	AW209491		Asap2
Ache	Aaas		Asxl3
Acly	Aasdh		Atf1
Acnat1	Aatf		Atn1
Acsl1	Abca1		Atoh1
Actrt3	Abcb10		Atp11a
Acvr1	Abcc10		Atp11b
Acvr1c	Abcc4		Atp13a3
Acvr2a	Abcd3		Atp2b1
Adam10	Abcg5		Atp2c1
Adam22	Abhd17b		Atp5j
Adam3	Abhd17c		Atxn1
Adam34	Abhd6		Axin2
Adamts15	Abi1		B3galnt1
Adamts19	Abi2		B3galt6
Adamts2	Abl1		B3gnt5
Adamts20	Ablim1		Bach2
Adamts9	Abr		Bahcc1
Adcy5	Abra		Basp1
Adcy6	Abracl		Bbc3
Adcy9	Abraxas1		Bbx
Add3	Acaa2		Bcl6
Adgrb1	Acads		Bcl7c
Adgrl3	Acadsb		Bcor
Adpgk	Acbd3		Bdh1
Aebp2	Acbd6		Bend6
Aen	Ackr4		Bfsp1
Aes	Acot1		Bicc1
Aff2	Acot11		Bmp2k
Agap3	Acoxl		Bmp7
Agfg1	Acp6		Bmpr1a
Ago2	Acsl1		Bmpr1b
Agpat2	Actb		Bmpr2
Agpat3	Actg1		Bnc2
Ahdc1	Actn1		Brd2
Ahr	Actn4		Brd3
Ahsa1	Actr3		Brf1
Ak4	Actrt3		Brpf3
Ak6	Acvr1		Btaf1
Akap13	Acvr1b		Btbd7
Akt2	Acvrl1		Bud13
Akt3	Adal		Bzw1
Alad	Adam12		C77080
Als2	Adam19		Cab39
Alx3	Adam23		Cacna2d3
Amd1	Adam9		Cacng2
Amer1	Adamts1		Cadm3
Amigo2	Adamts12		Calm2
Ammecr1	Adamts17		Camk2n1
Angel1	Adamts18		Cand1
Angpt1	Adamts19		Canx
Ank1	Adamts20		Capn2
Ankrd10	Adamts4		Casz1
Ankrd46	Adamts5		Cavin1
Ankrd6	Adamts6		Cbfa2t2
Ankrd63	Adamts8		Cbfb
Ankrd9	Adamts9		Cbx4
Anks3	Adamtsl1		Ccar1
Ano5	Adamtsl4		Ccdc102a
Anp32a	Adar		Ccdc149
Ap2a2	Adcy4		Ccdc186
Ap3b2	Add3		Ccdc54
Ap5b1	Adgb		Ccdc6
Ap5z1	Adgra2		Ccne1
Apaf1	Adgra3		Ccny
Apbb2	Adgrf1		Cd24a
Apoe	Adgrl1		Cdh2
Aqp11	Adgrl2		Cdk12
Araf	Adgrl3		Cdk13
Arf2	Adgrl4		Cdk17
Arhgap32	Adh6a		Cdk4
Arhgap33	Adipor2		Cdk6
Arhgap35	Adk		Cdkn1c
Arhgap39	Adnp		Cdon
Arhgap5	Adnp2		Cdr2
Arhgap6	Ado		Cdyl
Arhgap9	Adora3		Cebpb
Arhgef1	Adpgk		Cebpd
Arhgef19	Adra1a		Cebpg
Arhgef26	Adss		Celsr2
Arhgef28	Aebp1		Cenpb
Arhgef4	Aes		Cenpv
Arhgef5	Afap1		Cep135
Arid1a	Afap1l2		Cep170b
Arid1b	Afdn		Cep85l
Arid2	Aff1		Cers6
Arid3a	Aff3		Cfl2
Arid5b	Aff4		Chaf1b
Arih1	Afg3l1		Chd2
Arih2	Aftph		Chd7
Arl4c	Agap3		Chd9
Arl6	Agbl3		Chrnb1
Arl8a	Ago2		Chst11
Armc10	Agpat2		Chst3
Armc4	Agpat3		Chsy3
Arnt2	Agpat4		Cic
Arrdc3	Agps		Cited2
Arsg	Agrp		Clcn4
Arx	Ahcyl2		Clic4
Asap2	Ahdc1		Clint1
Asb12	Ahnak		Clip4
Ascc3	Aig1		Clock
Asic1	Ajuba		Cmip
Asmt	Ak1		Cmpk1
Aspdh	Ak3		Cnksr3
Asrgl1	Ak4		Cnot2
Asxl3	Ak5		Cnr1
Atad2b	Akap11		Cobll1
Atf1	Akap12		Col23a1
Atg16l1	Akap13		Cpeb2
Atg4b	Akap2		Cpq
Atmin	Akap7		Crebzf
Atn1	Akip1		Crim1
Atoh1	Akirin2		Csrp2
Atoh7	Akr1a1		Ctbp2
Atoh8	Akr1d1		Ctcf
Atp11a	Akt1		Cwc22
Atp11b	Akt3		Cxcl14
Atp13a3	Alcam		Cxxc5
Atp2b1	Aldh1a2		Cyp26a1
Atp2b3	Aldh1l2		Dab2ip
Atp2c1	Aldh2		Dact1
Atp5j	Aldoa		Dagla
Atp5s	Alg10b		Dbndd2
Atp6ap1	Alg2		Dcaf5
Atp8a1	Alox5ap		Dcdc2a
Atp8b1	Alppl2		Dclk1
Atxn1	Als2		Ddx3x
Axin2	Alx4		Dennd4c
B3galnt1	Alyref2		Dennd5b
B3galt6	Amd1		Dgkh
B3gat1	Amfr		Disc1
B3gnt5	Amh		Dixdc1
B430305J03Rik	Amigo2		Dkk1
BB014433	Ammecr1		Dlg5
Bach2	Amn1		Dll1
Bad	Amotl1		Dmrt2
Bahcc1	Amotl2		Dmxl1
Barx2	Ampd2		Dnajb14
Basp1	Amz1		Dnajc3
Baz1a	Anapc1		Dnpep
Bbc3	Anapc13		Doc2b
Bbx	Angel2		Dock1
Bcl2a1c	Angpt1		Dse
Bcl2l12	Angptl1		Dusp1
Bcl6	Ank1		Dusp22
Bcl7c	Ank3		Dusp7
Bcor	Ankrd11		Dynlt1b
Bcorl1	Ankrd12		Dzip3
Bdh1	Ankrd13a		E130114P18Rik
Bdnf	Ankrd16		E130308A19Rik
Bdp1	Ankrd26		E2f3
Bean1	Ankrd28		E2f5
Bend6	Ankrd29		E2f8
Bend7	Ankrd37		Ebf3
Bfsp1	Ankrd44		Ednra
Bhlha9	Ankrd50		Eef2
Bhlhb9	Ankrd52		Efna5
Bhlhe23	Ankrd55		Efs
Bicc1	Ankrd6		Egfem1
Bmp2k	Ankrd66		Eid2
Bmp7	Anks6		Eif3j1
Bmpr1a	Ano1		Eif4h
Bmpr1b	Ano5		Eif5a2
Bmpr2	Ano6		Elf1
Bnc2	Anp32a		Emb
Boll	Anp32b		Eml4
Brd2	Anp32e		Enho
Brd3	Antxr1		Enpp1
Brdt	Anxa2		Ep300
Brf1	Anxa6		Epb41l4a
Brpf3	Ap1ar		Epc1
Btaf1	Ap2a2		Epcam
Btbd17	Ap3b1		Ephb2
Btbd18	Ap4m1		Epm2a
Btbd35f11	Apaf1		Epo
Btbd7	Apba2		Eps15
Bud13	Apbb1ip		Erbin
Bzw1	Apbb2		Ercc6l2
C130026I21Rik	Apc		Erdr1
C1galt1	Apcdd1		Ern1
C1ql4	Aph1a		Esyt2
C2cd2	Api5		Etnk1
C77080	Aplp2		Ets2
C77370	Apobec3		Ezh2
Cab39	Apol6		Ezr
Cacna1a	Apol7a		Fads1
Cacna1b	App		Fam105a
Cacna1c	Aptx		Fam109a
Cacna1i	Aqp11		Fam109b
Cacna2d3	Aqp2		Fam169a
Cacng2	Aqp4		Fam171a1
Cadm3	Arap2		Fam3c
Cadps	Arf2		Fam49a
Calm2	Arf4		Farp1
Camk1d	Arf6		Fat3
Camk2b	Arfgef2		Faxc
Camk2n1	Arglu1		Fbxl17
Cand1	Arhgap10		Fbxo28
Canx	Arhgap12		Fcgr3
Capn2	Arhgap15		Fem1a
Capza2	Arhgap18		Fgd5
Car2	Arhgap21		Fgf9
Card11	Arhgap23		Fgfr2
Carmil1	Arhgap24		Fgfr3
Carmil3	Arhgap26		Fhod3
Caskin2	Arhgap27		Fignl2
Casz1	Arhgap28		Filip1l
Catsperg2	Arhgap29		Fkbp5
Cavin1	Arhgap31		Fmnl2
Cavin3	Arhgap32		Fn1
Cbfa2t2	Arhgap35		Fndc3a
Cbfb	Arhgap42		Fndc3b
Cbx4	Arhgap5		Fnip1
Ccar1	Arhgap8		Foxc1
Ccdc102a	Arhgef10l		Foxd1
Ccdc106	Arhgef12		Foxe3
Ccdc117	Arhgef17		Foxi3
Ccdc134	Arhgef28		Foxj3
Ccdc136	Arhgef3		Foxo1
Ccdc149	Arhgef37		Foxp1
Ccdc160	Arhgef40		Foxp4
Ccdc186	Arhgef5		Frmd6
Ccdc3	Arid1a		Fthl17a
Ccdc54	Arid1b		Fubp1
Ccdc6	Arid2		Furin
Ccdc71l	Arid3a		Fzd1
Ccdc88b	Arid3b		Fzd10
Cckbr	Arid4b		Gabpb1
Ccl28	Arid5b		Galnt1
Ccne1	Arih2		Galnt10
Ccne2	Arl15		Gan
Ccnf	Arl4a		Gas1
Ccnh	Arl4c		Gatad2b
Ccny	Arl5a		Gdi2
Ccsap	Arl6		Gdnf
Cct8l1	Arl8a		Gins2
Cd24a	Armc10		Gjc1
Cd34	Armc5		Gkap1
Cdan1	Armt1		Gli3
Cdc16	Arnt2		Glmn
Cdc42	Arpc1b		Glul
Cdh10	Arrb1		Gm10549
Cdh18	Arrdc3		Gm10721
Cdh2	Arrdc4		Gm15319
Cdh4	Arsb		Gm3278
Cdh9	Asap1		Gmpr
Cdk12	Asap2		Gna12
Cdk13	Asb13		Gnb1
Cdk17	Asb18		Gp1bb
Cdk4	Asf1a		Gpbp1
Cdk6	Ash1l		Gpc5
Cdk8	Asic2		Gpr3
Cdkn1c	Asic4		Gramd3
Cdon	Asprv1		Grb10
Cdr2	Asxl1		Grik4
Cdyl	Asxl2		Grsf1
Cebpb	Asxl3		Gse1
Cebpd	Atad2		Guf1
Cebpg	Atf1		H2afx
Celf2	Atf2		Hacd1
Celsr2	Atf7ip		Hacd2
Cenpb	Atg10		Haspin
Cenpv	Atg101		Haus4
Cep126	Atg7		Hdac2
Cep135	Atic		Hdhd2
Cep170	Atl1		Heca
Cep170b	Atl2		Hectd4
Cep57	Atl3		Hecw2
Cep68	Atn1		Hes1
Cep76	Atoh1		Hfm1
Cep85l	Atp11a		Hhat
Cers6	Atp11b		Hivep2
Cfap43	Atp13a1		Hjurp
Cfl1	Atp13a3		Hlx
Cfl2	Atp1a1		Hmga2
Chaf1b	Atp1b3		Hmgxb4
Chd2	Atp23		Hmox2
Chd7	Atp2a2		Hnrnpa0
Chd9	Atp2b1		Hnrnpd
Chgb	Atp2c1		Hnrnpf
Chil3	Atp5a1		Hnrnph1
Chka	Atp5e		Hnrnpk
Chl1	Atp5g1		Hnrnpll
Chrdl2	Atp5g2		Hnrnpul2
Chrnb1	Atp5j		Hoxa5
Chst11	Atp6ap1l		Hoxb3
Chst3	Atp6v0a4		Hoxd10
Chsy3	Atp6v0d1		Hoxd11
Cic	Atp6v0d2		Hoxd13
Cilp2	Atp6v1g1		Hrh4
Cited1	Atp9a		Hs2st1
Cited2	Atrnl1		Hs3st3b1
Clcn4	Atxn1		Hspa1a
Cldn12	Atxn1l		Hspa4l
Cldn34c1	Atxn2		Ibtk
Cldn9	Atxn7		Ice1
Clec4a4	Atxn7l3		Ier2
Clic4	Auh		Ier5l
Clint1	Aurkc		Igdcc3
Clip4	Axin2		Igf2
Clock	Azi2		Igf2bp1
Clpx	Azin1		Igf2bp3
Cmip	B230219D22Rik		Il12a
Cmpk1	B3galnt1		Il17rd
Cmtm6	B3galt6		Impad1
Cnih2	B3glct		Inafm2
Cnksr3	B3gnt2		Inpp5f
Cnnm1	B3gnt5		Iqgap2
Cnot2	B4galnt4		Iqsec1
Cnr1	B4galt4		Irf2bp1
Cntn3	BC004004		Irf2bpl
Cntn5	BC005537		Irs2
Cobl	BC005561		Irx5
Cobll1	BC028528		Ispd
Col23a1	BC030336		Itgav
Col27a1	BC034090		Itgb1
Colgalt2	BC052040		Itpripl2
Commd1	BC067074		Jade1
Copb1	BC106179		Jak1
Coprs	BC107364		Jak2
Coq6	Bach1		Jarid2
Cox4i1	Bach2		Jmjd1c
Cpeb2	Bag2		Jmy
Cpne8	Bag3		Jun
Cpox	Bahcc1		Kat6b
Cpq	Bak1		Katnbl1
Cpsf7	Basp1		Kbtbd12
Cpxcr1	Batf3		Kcnn2
Cr1l	Baz2a		Kctd1
Crcp	Bbc3		Kctd12
Crebbp	Bbip1		Kdm2a
Crebrf	Bbof1		Kdm2b
Crebzf	Bbox1		Kdm3b
Crem	Bbs10		Kif13b
Crhbp	Bbs2		Klf10
Crhr1	Bbx		Klf2
Crim1	Bcam		Klf3
Crisp4	Bcar1		Klhdc10
Cryba4	Bcar3		Klhl2
Cse1l	Bcas1		Klhl24
Csgalnact2	Bcas3		Kmt2a
Csmd1	Bcat1		Kmt2c
Csmd2	Bcat2		Kmt5b
Csnk1g1	Bcl11b		Kpna1
Csrp2	Bcl2		Kpna4
Cstf2	Bcl2l1		Kpnb1
Ctbp1	Bcl2l11		Kras
Ctbp2	Bcl2l13		L3mbtl3
Ctcf	Bcl6		Lacc1
Ctif	Bcl7a		Lamc1
Ctnnd2	Bcl7b		Large1
Cts3	Bcl7c		Lats1
Ctu2	Bcl9		Lats2
Cwc22	Bcl9l		Lbr
Cxcl1	Bclaf1		Ldlrap1
Cxcl14	Bcor		Leprot
Cxxc5	Bcr		Lgr4
Cyhr1	Bdh1		Lhfpl2
Cylc2	Bdkrb2		Lmna
Cyld	Bend3		Lmo4
Cyp26a1	Bend4		Lrcol1
Cyp2b10	Bend6		Lrp6
Cyp2c29	Bfsp1		Lrrc10b
Cyp3a41a	Bhlhe40		Ltbr
Cypt1	Bicc1		Lypd6b
Cyth2	Bicdl1		Macf1
D16Ertd472e	Bicra		Maf
D1Ertd622e	Bicral		Mafb
D3Ertd751e	Birc2		Mafg
Dab2ip	Birc3		Mafk
Dact1	Birc6		Magi1
Dact2	Bivm		Maml3
Dact3	Bmf		Man2a1
Dagla	Bmi1		Map1s
Dand5	Bmp1		Map3k20
Dbndd2	Bmp2k		Map3k4
Dcaf5	Bmp3		Map3k5
Dcdc2a	Bmp4		Map4k4
Dclk1	Bmp6		Map7
Dclre1b	Bmp7		Mapk8
Dcstamp	Bmper		Mapkapk2
Ddx3x	Bmpr1a		Marcks
Ddx55	Bmpr1b		Mast2
Dedd2	Bmpr2		Matr3
Defb7	Bmt2		Mb21d2
Dennd4c	Bnc1		Mbd6
Dennd5b	Bnc2		Mcmbp
Depdc1a	Boc		Mctp2
Derl3	Bola1		Mcur1
Dexi	Bola2		Mdfic
Dgkg	Bptf		Mdm2
Dgkh	Braf		Med12l
Dgkz	Brd1		Mef2d
Dhx15	Brd2		Meis1
Dhx35	Brd3		Metap1
Dio3	Brf1		Mettl9
Disc1	Brf2		Mex3b
Dixdc1	Bri3bp		Mex3c
Dkk1	Brpf3		Mfap3l
Dlg5	Bsn		Mfhas1
Dlgap4	Bspry		Mgat1
Dll1	Bst2		Mgea5
Dmrt2	Btaf1		Mgme1
Dmrta1	Btbd1		Mkl2
Dmxl1	Btbd11		Mkln1
Dmxl2	Btbd16		Mlf2
Dnaja2	Btbd19		Mme
Dnajb14	Btbd3		Mmp11
Dnajc11	Btbd7		Mn1
Dnajc3	Btd		Mon2
Dnajc30	Btf3l4		Mpc2
Dner	Btg1		Msh5
Dnm1	Btg2		Msl2
Dnpep	Btg3		Msl3l2
Doc2b	Bud13		Mta2
Dock1	Bysl		Mtcl1
Dok4	Bzw1		Mtmr2
Dok6	C1d		Mtmr3
Dopey1	C1qtnf7		Mtss1
Dopey2	C1qtnf9		Mturn
Dpp6	C77080		Mtus1
Dpyd	C87436		Mxi1
Dscc1	Cab39		Mybl2
Dse	Cables1		Mylip
Dtwd1	Cables2		Myo6
Dusp1	Cachd1		Naa16
Dusp22	Cacna1g		Nampt
Dusp7	Cacna2d1		Ncam1
Dusp9	Cacna2d3		Ncbp2
Dynlt1b	Cacnb3		Ncoa1
Dzip3	Cacnb4		Ncoa7
E130114P18Rik	Cacng2		Nectin3
E130208F15Rik	Cacng4		Neo1
E130308A19Rik	Cacybp		Neurl1a
E2f1	Cadm1		Neurl1b
E2f3	Cadm3		Nfatc3
E2f4	Calb1		Nfia
E2f5	Calcoco1		Nfib
E2f8	Cald1		Nfkbiz
E330009J07Rik	Calhm2		Nin
Ebf3	Calm1		Nktr
Eci2	Calm2		Nnt
Eda	Calml4		Nobox
Ednra	Camk2d		Npas3
Eea1	Camk2g		Nr2f1
Eef2	Camk2n1		Nr2f2
Eefsec	Camk4		Nr3c1
Efcab5	Camkk2		Nr4a2
Efna5	Camkmt		Nrf1
Efs	Cand1		Nrg2
Egfem1	Canx		Nrp1
Egr3	Cap1		Nrp2
Eid1	Capg		Nsd1
Eid2	Capn10		Ntn1
Eif3c	Capn2		Nudt4
Eif3h	Capn8		Nudt6
Eif3i	Caprin1		Nudt9
Eif3j1	Capza3		Nup210
Eif3j2	Card10		Nus1
Eif4h	Carm1		Odf2l
Eif5	Casd1		Ogfrl1
Eif5a	Casp6		Opa1
Eif5a2	Casp8		Optn
Eif5b	Casp9		Osbpl1a
Elavl4	Casq1		Ostm1
Elf1	Cass4		Oxct1
Elfn1	Casz1		P4ha3
Ell2	Cat		Pafah1b1
Elmo2	Cavin1		Pak2
Emb	Cbfa2t2		Panx1
Emcn	Cbfa2t3		Pard3
Eml4	Cbfb		Pard3b
Eml5	Cbl		Pard6b
Eml6	Cbln1		Parg
Emp2	Cbr4		Pcbd2
Emx2	Cbx3		Pcbp1
En1	Cbx4		Pcbp4
En2	Cbx5		Pcdh7
Endog	Cbx6		Pcmt1
Enho	Cbx7		Pcmtd1
Enpp1	Cbx8		Pcnx
Eomes	Cc2d1b		Pde10a
Ep300	Ccar1		Pde3b
Epb41l4a	Ccdc102a		Pde5a
Epb41l4b	Ccdc124		Pde7a
Epc1	Ccdc14		Pdk1
Epcam	Ccdc141		Pex2
Epha10	Ccdc149		Pfn1
Epha7	Ccdc171		Pgp
Ephb2	Ccdc177		Phf13
Ephx4	Ccdc182		Phtf2
Epm2a	Ccdc185		Pias2
Epo	Ccdc186		Piezo1
Eps15	Ccdc25		Pigp
Epyc	Ccdc28a		Pik3c2a
Erbb4	Ccdc34		Pik3r1
Erbin	Ccdc42		Pitpnc1
Ercc2	Ccdc54		Pknox1
Ercc6l2	Ccdc6		Plcb4
Erdr1	Ccdc71		Plekha5
Erf	Ccdc8		Plekhg1
Erfe	Ccdc82		Plekhh1
Erich5	Ccdc84		Plxna1
Ern1	Ccdc85c		Plxnd1
Ero1lb	Ccdc88c		Pnrc1
Erp44	Ccdc96		Pold3
Esd	Ccl25		Ppara
Esp38	Ccm2		Ppm1b
Esx1	Ccnd1		Ppp1cb
Esyt2	Ccnd2		Ppp1r15b
Etnk1	Ccnd3		Ppp1r26
Ets2	Ccne1		Ppp1r9b
Evi5l	Ccng2		Ppp2ca
Exosc2	Ccni		Ppp2cb
Exosc6	Ccnjl		Ppp2r5a
Eya2	Ccnl1		Ppp2r5e
Ezh2	Ccnt1		Ppp4r1
Ezr	Ccny		Ppp6r3
F2rl3	Ccnyl1		Prdm11
F3	Ccr4		Prkaa1
F8a	Ccr7		Prkacb
F9	Ccrl2		Prkar1a
Fads1	Ccser1		Prkd1
Faf1	Ccser2		Prkd3
Fam105a	Cct7		Prkg2
Fam109a	Cd247		Prmt6
Fam109b	Cd24a		Pros1
Fam120c	Cd276		Prr18
Fam122a	Cd28		Psmc4
Fam131b	Cd2ap		Ptbp2
Fam155a	Cd302		Ptch1
Fam160b2	Cd55		Ptp4a1
Fam169a	Cd83		Ptpn12
Fam171a1	Cdc123		Ptpn4
Fam173b	Cdc20		Ptpn9
Fam174a	Cdc27		Ptprj
Fam181b	Cdc42bpb		Purg
Fam189a1	Cdc42ep1		Pus7
Fam196a	Cdc42ep3		Pxylp1
Fam198b	Cdc42ep4		Rab11fip2
Fam20b	Cdc42se1		Rab21
Fam20c	Cdc6		Rab38
Fam229a	Cdca7		Rad23b
Fam3c	Cdca7l		Rai1
Fam49a	Cdh11		Ranbp9
Fam50a	Cdh2		Rap1b
Fam81b	Cdh3		Rap2a
Fam83g	Cdh6		Rapgef5
Fam83h	Cdk1		Rarg
Fam89a	Cdk12		Rasal2
Farp1	Cdk13		Rassf3
Fastkd5	Cdk14		Rb1
Fat3	Cdk15		Rbm17
Faxc	Cdk17		Rbm24
Fbl	Cdk2		Rbm27
Fbll1	Cdk20		Rbm33
Fbxl17	Cdk2ap1		Rcn1
Fbxl19	Cdk4		Rcor3
Fbxl20	Cdk6		Rdh10
Fbxo28	Cdk7		Rdh14
Fbxo30	Cdkal1		Rere
Fbxo33	Cdkl1		Rev1
Fbxo4	Cdkn1a		Rev3l
Fbxo42	Cdkn1b		Rflna
Fbxo43	Cdkn1c		Rfx1
Fbxw11	Cdkn2aip		Rgl1
Fcgr3	Cdkn2aipnl		Rgs17
Fem1a	Cdkn3		Rhbdf1
Fev	Cdo1		Rhou
Fgd1	Cdon		Rictor
Fgd2	Cdpf1		Riox1
Fgd5	Cdr2		Rnf111
Fgf12	Cds1		Rnf115
Fgf22	Cdt1		Rnf139
Fgf9	Cdv3		Rnf144a
Fgfr2	Cdyl		Rnf169
Fgfr3	Cebpb		Rnf19a
Fgfr4	Cebpd		Rnf19b
Fhod3	Cebpg		Rnf2
Fig4	Celsr2		Rnf32
Fignl2	Cenpa		Rnf34
Filip1l	Cenpb		Rnf38
Fkbp3	Cenpf		Rnf44
Fkbp5	Cenpv		Rps10
Flna	Cep135		Rps14
Flot2	Cep170b		Rtn4
Fmnl2	Cep41		Rusc2
Fmr1	Cep78		Rxfp2
Fn1	Cep83		Rybp
Fndc10	Cep85l		Sall1
Fndc3a	Cercam		Satb1
Fndc3b	Cers2		Sbk1
Fnip1	Cers5		Scaf8
Foxc1	Cers6		Scamp1
Foxd1	Cfap20		Scaper
Foxe1	Cfap58		Sccpdh
Foxe3	Cfap97		Scmh1
Foxf2	Cfl2		Scml4
Foxg1	Cflar		Sdk1
Foxi2	Cggbp1		Sdk2
Foxi3	Cgnl1		Sec24b
Foxj3	Cgrrf1		Sec31a
Foxm1	Chaf1b		Sec31b
Foxo1	Chchd3		Sec61a2
Foxo6	Chchd5		Sem1
Foxp1	Chd2		Sema6d
Foxp4	Chd3		Senp6
Frat2	Chd4		Senp7
Frmd3	Chd6		Sephs1
Frmd5	Chd7		Serf1
Frmd6	Chd9		Sertad4
Frmpd3	Chic2		Setd3
Frs2	Chml		Sgms1
Fst	Chmp2b		Sgpl1
Fthl17a	Chmp4b		Sgpp1
Ftl1	Chn1		Sh2b3
Ftmt	Chn2		Sh3bgrl2
Fubp1	Chrac1		Sh3bp4
Furin	Chrd		Sh3gl3
Fyn	Chrna1		Shb
Fzd1	Chrnb1		Shc3
Fzd10	Chst11		Shd
Fzd9	Chst14		Shh
Gabpb1	Chst15		Shisa3
Gabrb3	Chst2		Sik2
Gabrg1	Chst3		Sipa1l2
Gabrg3	Chst5		Six2
Gale	Chsy1		Six4
Galnt1	Chsy3		Skida1
Galnt10	Chtf8		Skor1
Galnt2	Chuk		Slc12a2
Galp	Cic		Slc22a23
Gan	Cir1		Slc25a33
Gapvd1	Cirbp		Slc25a40
Gas1	Cisd1		Slc30a9
Gas8	Cisd2		Slc35a1
Gatad2b	Cited2		Slc35d1
Gbx1	Cited4		Slc4a4
Gbx2	Clcn3		Slc4a7
Gca	Clcn4		Slc9a2
Gch1	Clcn6		Slfn5
Gcom1	Cldn10		Sltm
Gdf10	Cldn24		Smad2
Gdi2	Clec11a		Smad4
Gdnf	Clec14a		Smad6
Gfi1	Clic1		Smagp
Gfm1	Clic4		Smarca4
Gfra3	Clic5		Smarca5
Ggact	Clic6		Smchd1
Gimd1	Clint1		Smco4
Gins2	Clip1		Smim15
Gjb5	Clip4		Smtn
Gjc1	Clk3		Smyd2
Gjd2	Clk4		Snrk
Gjd3	Clmn		Snrpb
Gkap1	Clmp		Snu13
Glb1l2	Cln6		Snx9
Gli3	Clock		Sort1
Glis1	Clstn1		Sos1
Glmn	Cmas		Sox11
Glrb	Cmip		Sox12
Glrx2	Cmklr1		Sox13
Glrx3	Cmpk1		Sox18
Gls	Cmss1		Sox4
Glul	Cmtm3		Spats2
Gm10324	Cmtm4		Specc1
Gm10330	Cmtm7		Speg
Gm10338	Cmtr2		Spen
Gm10479	Cmya5		Spg20
Gm10549	Cnih1		Spock3
Gm10715	Cnih3		Spred1
Gm10717	Cnksr3		Spsb1
Gm10718	Cnn1		Sptan1
Gm10719	Cnn2		Sptb
Gm10721	Cnn3		Srcap
Gm10722	Cnot2		Srebf1
Gm10767	Cnot6		Srpk2
Gm10778	Cnot6l		Srrm1
Gm10800	Cnpy2		Ss18
Gm10801	Cnr1		Ssbp3
Gm11037	Cntln		Ssfa2
Gm11168	Cntrl		St3gal1
Gm11758	Coa7		St8sia2
Gm128	Cobll1		Stard10
Gm14444	Coch		Stard3nl
Gm14525	Cog3		Stat5a
Gm14632	Col13a1		Stau1
Gm14819	Col18a1		Stk24
Gm15319	Col19a1		Strbp
Gm16503	Col1a1		Stx6
Gm1673	Col1a2		Styx
Gm17535	Col23a1		Sulf2
Gm1979	Col24a1		Supt20
Gm2030	Col25a1		Susd1
Gm20777	Col26a1		Susd6
Gm21738	Col2a1		Suz12
Gm28269	Col3a1		Syncrip
Gm2888	Col4a1		Syt12
Gm3072	Col4a2		Tab2
Gm3278	Col8a2		Tbc1d14
Gm3411	Commd10		Tbcel
Gm35911	Commd3		Tbx3
Gm379	Commd8		Tcf12
Gm4340	Cops8		Tcf21
Gm44973	Coq7		Tcf24
Gm45871	Coro1c		Tcp11
Gm4985	Coro2b		Tdrd3
Gm5168	Cox11		Tead3
Gm5415	Cox14		Tef
Gm5773	Cox16		Tenm3
Gm5935	Cox5b		Tes
Gm6020	Cox7a2l		Tesc
Gm6377	Cox7c		Tgfbr1
Gm7075	Cp		Tgfbr2
Gm7102	Cpa1		Tle3
Gm8165	Cpa2		Tlk2
Gm8444	Cpa5		Tlnrd1
Gmcl1	Cpd		Tmbim1
Gmpr	Cpeb2		Tmed8
Gna11	Cpeb4		Tmem150c
Gna12	Cped1		Tmem185b
Gnaz	Cpm		Tmem200b
Gnb1	Cpn2		Tmem229a
Gnb4	Cpq		Tmem238
Gnptg	Cpsf4l		Tmem53
Gp1bb	Cpsf6		Tmem57
Gpatch3	Cpt1a		Tmem64
Gpbp1	Cpvl		Tmem9b
Gpc4	Crabp2		Tmf1
Gpc5	Cradd		Tmod3
Gpd1l	Cramp1l		Tnpo1
Gphn	Crb2		Tnrc18
Gpi1	Creb1		Tox3
Gpm6a	Creb3l2		Traf4
Gpn1	Crebl2		Trim11
Gpr160	Crebzf		Trim27
Gpr20	Creld2		Trim33
Gpr25	Crim1		Trim59
Gpr27	Crispld2		Trim71
Gpr3	Crlf3		Trio
Gpr50	Crot		Trip12
Gpr62	Crtc3		Trpv4
Gpr75	Cry2		Tsc22d1
Gps2	Crygn		Tshz1
Gramd3	Cryz		Tshz3
Grb10	Csf1		Tspan15
Grb7	Csf2ra		Ttc1
Grhpr	Csk		Ttc28
Grid1	Csnk1a1		Twsg1
Grik4	Csnk1g3		Txndc11
Grin1	Csnk2a2		Txnrd1
Grin3a	Csrnp2		Uba52
Grk2	Csrp1		Ube2e3
Grk4	Csrp2		Ube2j1
Grm8	Cstad		Ube2v1
Grn	Cstf3		Ube3a
Grsf1	Ctage5		Ubtd2
Gse1	Ctbp2		Ubtf
Gsg1l	Ctcf		Ubxn4
Gsk3a	Ctdp1		Uck2
Gstz1	Ctdsp1		Uggt2
Guf1	Ctdsp2		Uhrf2
Gxylt2	Ctdspl		Ulk2
Gzmd	Ctf1		Unc5c
H2-Ab1	Ctgf		Unc80
H2-Q1	Ctnna1		Upf1
H2afx	Ctnnd1		Uqcrfs1
Hacd1	Ctr9		Usp1
Hacd2	Ctsh		Usp13
Hacd4	Cttn		Usp24
Hace1	Cul1		Usp34
Haspin	Cul4a		Usp6nl
Haus4	Cul7		Ust
Haus8	Cux1		Utrn
Hccs	Cwc22		Vapa
Hcfc1	Cxadr		Vav2
Hck	Cxcl12		Wac
Hcn1	Cxcl14		Wapl
Hcrtr2	Cxcl3		Wdr26
Hdac2	Cxcr4		Wdsub1
Hdhd2	Cxxc4		Wee1
Hdx	Cxxc5		Wnt5a
Heca	Cycs		Wnt5b
Hectd4	Cyfip1		Wwp1
Hecw1	Cyfip2		Xbp1
Hecw2	Cyp1b1		Xpo6
Hes1	Cyp26a1		Xpo7
Hes3	Cyp27a1		Xylt1
Hfm1	Cyp2d22		Yaf2
Hhat	Cyp2s1		Yap1
Hhip	Cyp4f14		Ybx3
Hif1a	Cyp51		Ywhaq
Hipk1	Cyp7b1		Ywhaz
Hirip3	Cyr61		Yy1
Hist1h2ah	Cyth1		Zadh2
Hivep2	Cyth3		Zbed4
Hjurp	D030056L22Rik		Zbtb1
Hlx	D17Wsu92e		Zbtb10
Hmcn2	D3Ertd254e		Zbtb14
Hmga2	D430041D05Rik		Zbtb16
Hmgb4	D630036H23Rik		Zbtb2
Hmgcr	D630045J12Rik		Zbtb46
Hmgxb4	D930048N14Rik		Zbtb7a
Hmox2	Daam1		Zbtb7b
Hmx2	Dab2		Zcchc2
Hnf4g	Dab2ip		Zdhhc2
Hnrnpa0	Dach1		Zdhhc23
Hnrnpd	Dact1		Zeb1
Hnrnpf	Dag1		Zfp202
Hnrnph1	Dagla		Zfp212
Hnrnpk	Dap		Zfp318
Hnrnpll	Dap3		Zfp326
Hnrnpul2	Dapk1		Zfp362
Homer3	Dapl1		Zfp385b
Hoxa10	Dbi		Zfp41
Hoxa5	Dbndd2		Zfp422
Hoxb3	Dbp		Zfp428
Hoxd10	Dbx1		Zfp521
Hoxd11	Dcaf12		Zfp536
Hoxd13	Dcaf5		Zfp608
Hp1bp3	Dcaf8		Zfp609
Hpcal1	Dcdc2a		Zfp64
Hrasls	Dclk1		Zfp69
Hrh4	Dclk2		Zfp703
Hs2st1	Dcn		Zfp704
Hs3st3b1	Dcp1a		Zfp746
Hs6st2	Dcp2		Zfp800
Hspa1a	Dctd		Zfp991
Hspa4l	Dcun1d1		Zfyve9
Hspd1	Ddah1		Zhx2
Htr1b	Ddb2		Zhx3
Htr2a	Ddc		Zmym2
Htr5a	Ddhd1		Zpbp
Htr7	Ddhd2		Zscan25
Htra4	Ddit4		Zyx
Huwe1	Ddo
Ibtk	Ddr1
Ice1	Ddx1
Ier2	Ddx18
Ier5l	Ddx19b
Ifi208	Ddx20
Ifne	Ddx21
Ifnlr1	Ddx27
Ift88	Ddx39
Igdcc3	Ddx39b
Igf2	Ddx3x
Igf2bp1	Ddx5
Igf2bp3	Ddx50
Igfbp3	Ddx6
Ihh	Dedd
Il12a	Dek
Il13ra1	Dennd1b
Il13ra2	Dennd2a
Il17rd	Dennd3
Il31ra	Dennd4c
Il7	Dennd5a
Impad1	Dennd5b
Inafm2	Dennd6a
Inpp5e	Depdc7
Inpp5f	Dfnb59
Insc	Dgka
Insr	Dgkh
Ints1	Dhcr7
Ipmk	Dhh
Ipp	Dhrs3
Iqck	Dhx40
Iqgap2	Dhx9
Iqsec1	Diaph1
Iqsec2	Dip2b
Irak1	Dis3l
Irf2bp1	Dis3l2
Irf2bpl	Disc1
Irs2	Disp1
Irs4	Dixdc1
Irx5	Dkk1
Isg20l2	Dkk2
Ispd	Dlc1
Isx	Dleu7
Itch	Dlg1
Itgav	Dlg5
Itgb1	Dlgap1
Itgb3	Dlgap3
Itpripl2	Dll1
Itsn1	Dll4
Jade1	Dlx2
Jag2	Dmap1
Jak1	Dmrt1
Jak2	Dmrt2
Jarid2	Dmtn
Jmjd1c	Dmxl1
Jmy	Dnah2
Jph4	Dnaja4
Jun	Dnajb12
Kat2a	Dnajb14
Kat2b	Dnajb9
Kat6b	Dnajc10
Katnbl1	Dnajc22
Kbtbd12	Dnajc3
Kcnc3	Dnajc5
Kcnf1	Dnajc6
Kcng3	Dnm1l
Kcnip1	Dnmbp
Kcnj11	Dnmt3a
Kcnj16	Dnpep
Kcnk1	Doc2b
Kcnk10	Dock1
Kcnk12	Dock10
Kcnk13	Dock4
Kcnk6	Dock6
Kcnn2	Dock8
Kcnt2	Dock9
Kcp	Dok1
Kctd1	Donson
Kctd12	Dpep2
Kctd16	Dpf1
Kctd2	Dpf3
Kctd3	Dph6
Kctd6	Dpp4
Kdelc2	Dpy19l3
Kdm1b	Dpy19l4
Kdm2a	Dpysl2
Kdm2b	Dpysl3
Kdm3b	Dr1
Kdm4c	Dram2
Kdm5c	Drd3
Khdc3	Dse
Kif13b	Dsp
Kif21a	Dst
Kif26a	Dstn
Kif3c	Dtnb
Kif7	Dtnbp1
Kit	Dtx4
Klf10	Dusp1
Klf11	Dusp14
Klf13	Dusp16
Klf2	Dusp22
Klf3	Dusp3
Klhdc10	Dusp4
Klhl15	Dusp6
Klhl2	Dusp7
Klhl22	Dut
Klhl24	Dync1h1
Klra2	Dync1i2
Klra5	Dync2h1
Klrg1	Dynll1
Kmt2a	Dynll2
Kmt2c	Dynlrb2
Kmt5b	Dynlt1b
Kpna1	Dynlt1f
Kpna3	Dyrk1a
Kpna4	Dyrk2
Kpnb1	Dzip1
Kras	Dzip3
Krt84	E130114P18Rik
Krtap4-16	E130308A19Rik
Krtap4-7	E2f3
L3mbtl1	E2f5
L3mbtl3	E2f6
Lacc1	E2f7
Lactbl1	E2f8
Lamc1	E430018J23Rik
Large1	ENSMUSG00000111410
Larp1b	ENSMUSG00000112187
Lats1	Eapp
Lats2	Ebf1
Lbh	Ebf2
Lbr	Ebf3
Lbx1	Ect2
Lbx2	Edil3
Lce1e	Edn3
Lce1g	Ednra
Lcor	Ednrb
Ldlrad3	Edrf1
Ldlrap1	Eed
Ldoc1	Eef1a1
Leng9	Eef1e1
Leprot	Eef2
Lgr4	Eef2kmt
Lhfpl2	Efcab1
Limch1	Efcab2
Limd1	Efemp2
Lin28b	Efhc1
Lin7b	Efhd2
Lingo1	Efna3
Lingo2	Efna4
Lmbr1	Efna5
Lmln	Efnb2
Lmna	Efnb3
Lmo1	Efr3a
Lmo4	Efs
Lonp2	Egfem1
Lonrf3	Egflam
Lor	Egln1
Lpcat4	Egln3
Lrcol1	Egr1
Lrfn3	Ehmt1
Lrfn5	Ei24
Lrp11	Eid2
Lrp6	Eif1b
Lrrc10b	Eif2ak3
Lrrc26	Eif2s1
Lrrc3b	Eif3j1
Lrrc4	Eif4a2
Lrrc69	Eif4b
Lrrc7	Eif4e3
Lrrn1	Eif4g2
Ltbr	Eif4g3
Ltc4s	Eif4h
Luzp4	Eif5a2
Ly6c2	Elac2
Lypd6b	Elavl1
Lyrm4	Elf1
Lzts3	Elf2
M6pr	Elk3
Macf1	Elk4
Maf	Elmo1
Mafa	Elmsan1
Mafb	Elovl5
Mafg	Elovl6
Mafk	Elovl7
Magi1	Elp5
Magix	Emb
Malt1	Emc8
Maml3	Emid1
Man1a	Emilin1
Man2a1	Eml4
Map1lc3a	Emp1
Map1lc3b	Emp3
Map1s	Enah
Map2k4	Enc1
Map3k15	Endod1
Map3k20	Endov
Map3k4	Enho
Map3k5	Enkur
Map4k1	Eno1
Map4k4	Eno3
Map6d1	Enox1
Map7	Enpp1
Mapk12	Entpd3
Mapk1ip1	Eny2
Mapk8	Eogt
Mapk9	Ep300
Mapkapk2	Epb41
Mapkapk5	Epb41l1
2021-03-04	Epb41l2
Marcks	Epb41l3
Marveld2	Epb41l4a
Mast2	Epc1
Matr3	Epcam
Mb21d2	Epha2
Mbd6	Epha4
Mbnl3	Ephb2
Mboat7	Ephb3
Mcmbp	Ephb4
Mcoln1	Ephx2
Mcph1	Epm2a
Mcrip1	Epo
Mcrip2	Eps15
Mctp2	Erbb2
Mcur1	Erbin
Mdfic	Erc2
Mdm2	Ercc6l2
Med12l	Erdr1
Med25	Erg
Med28	Ergic1
Med30	Ergic2
Med6	Eri3
Mef2d	Erich2
Mefv	Ern1
Megf8	Errfi1
Meis1	Esrp2
Mest	Esrrg
Metap1	Esyt2
Mettl4	Etl4
Mettl9	Etnk1
Mex3b	Ets1
Mex3c	Ets2
Mfap2	Etv1
Mfap3l	Etv3
Mfhas1	Etv4
Mfn1	Etv6
Mfsd14b	Eva1a
Mgat1	Eva1b
Mgea5	Evx1
Mgme1	Exoc3l4
Mgrn1	Exoc6
Mid1ip1	Exosc8
Mid2	Ext1
Mif4gd	Ext2
Mindy3	Extl3
Mipep	Eya1
Mkl2	Eya4
Mkln1	Ezh1
Mkrn3	Ezh2
Mlf2	Ezr
Mme	F11r
Mmp11	F2r
Mmp13	F2rl1
Mmp15	F2rl2
Mms22l	Faap20
Mn1	Fads1
Mnt	Faf2
Mobp	Fam102a
Mocs3	Fam102b
Mon2	Fam104a
Morc4	Fam105a
Mpc2	Fam107b
Mpo	Fam109a
Mpp6	Fam109b
Mrgbp	Fam110c
Mrgprb4	Fam129a
Mrpl21	Fam135a
Mrpl38	Fam159a
Mrps28	Fam161a
Mrps7	Fam168b
Msh5	Fam169a
Msh6	Fam169b
Msl2	Fam171a1
Msl3l2	Fam171a2
Msx3	Fam185a
Mta2	Fam192a
Mtcl1	Fam19a2
Mterf2	Fam204a
Mtfr1	Fam212a
Mtfr1l	Fam222a
Mtmr10	Fam3c
Mtmr2	Fam43a
Mtmr3	Fam49a
Mtss1	Fam49b
Mturn	Fam53b
Mtus1	Fam57a
Mtx1	Fam60a
Mup5	Fam71e1
Mup7	Fam81a
Mup8	Fam83b
Musk	Fam83c
Mxi1	Fam84b
Mybl2	Fam92b
Mycs	Fam96b
Myh14	Fancc
Myl12b	Farp1
Mylip	Fars2
Myo5b	Fasn
Myo6	Fat1
Myom2	Fat3
Naa16	Fat4
Naa30	Faxc
Naa40	Fblim1
Nadk	Fbln1
Nampt	Fbln5
Nans	Fbn2
Nap1l3	Fbp1
Nat14	Fbxl17
Nbas	Fbxl21
Nbl1	Fbxl5
Ncam1	Fbxl7
Ncbp2	Fbxo10
Nck1	Fbxo11
Ncoa1	Fbxo17
Ncoa7	Fbxo27
Ndrg1	Fbxo28
Ndufaf6	Fbxo34
Ndufs5	Fbxo46
Nectin3	Fbxo5
Nell1	Fbxo7
Nemp1	Fbxw4
Nemp2	Fbxw8
Neo1	Fcgr3
Neurl1a	Fcho2
Neurl1b	Fchsd2
Neurog2	Fech
Nfatc1	Fem1a
Nfatc3	Fem1b
Nfia	Fem1c
Nfib	Fermt2
Nfkbiz	Fgd5
Nhlrc1	Fgd6
Nhs	Fgf1
Nhsl2	Fgf10
Nin	Fgf17
Nipa2	Fgf18
Nkain2	Fgf2
Nktr	Fgf9
Nkx1-2	Fgfbp1
Nkx2-2	Fgfbp3
Nkx2-4	Fgfr1
Nkx6-2	Fgfr2
Nlgn1	Fgfr3
Nmrk1	Fggy
Nmt2	Fgr
Nnt	Fhdc1
Nobox	Fhl2
Nol7	Fhl3
Noto	Fhod3
Notum	Fibcd1
Npas3	Fign
Npepps	Fignl1
Nphp4	Fignl2
Nploc4	Filip1
Npr1	Filip1l
Npr2	Fjx1
Nr2f1	Fkbp1a
Nr2f2	Fkbp4
Nr2f6	Fkbp5
Nr3c1	Fli1
Nr4a2	Flnb
Nrbp1	Flrt2
Nrf1	Flt1
Nrg2	Fmc1
Nrl	Fmn1
Nrp1	Fmnl2
Nrp2	Fn1
Nrtn	Fnbp1
Nsd1	Fnbp4
Nsmce4a	Fndc3a
Ntn1	Fndc3b
Ntng2	Fndc5
Ntsr2	Fnip1
Nubpl	Fos
Nudt3	Fosl2
Nudt4	Foxc1
Nudt6	Foxd1
Nudt9	Foxd2
Nup205	Foxe3
Nup210	Foxi3
Nup62cl	Foxj2
Nup98	Foxj3
Nus1	Foxk1
Nxph1	Foxl1
Nxph3	Foxn3
Nyap1	Foxo1
Nyx	Foxp1
Odf2l	Foxp2
Odf3l1	Foxp4
Ogfrl1	Fpgt
Olfr1324	Frat1
Olfr1373	Frem1
Olfr1458	Frmd4a
Olfr1465	Frmd6
Olfr1555-ps1	Frmd8
Olfr17	Frrs1l
Olfr266	Fryl
Olfr340	Frzb
Olfr348	Fscn1
Olfr478	Fstl1
Olfr538	Fstl4
Olfr661	Fthl17a
Olfr691	Fto
Opa1	Fubp1
Optn	Fubp3
Orai1	Furin
Orc5	Fut2
Osbp	Fxr2
Osbp2	Fzd1
Osbpl1a	Fzd10
Osbpl2	Fzd2
Osbpl6	Fzd3
Osgin2	Fzd4
Ostm1	Fzd7
Otub2	Fzd8
Otud5	G3bp1
Otud7a	Gab1
Otulin	Gab2
Oxct1	Gabarapl1
P3h3	Gabpb1
P4ha3	Gabpb2
Pafah1b1	Gad1
Pafah1b3	Gadd45b
Pak2	Gadd45g
Panx1	Galc
Papd7	Galk1
Pard3	Galnt1
Pard3b	Galnt10
Pard6b	Galnt18
Parg	Galnt3
Parm1	Galnt4
Parp10	Galnt7
Pate4	Gan
Pax1	Gap43
Paxip1	Garem1
Pcbd2	Garnl3
Pcbp1	Gars
Pcbp4	Gas1
Pcdh10	Gas7
Pcdh17	Gatad2a
Pcdh7	Gatad2b
Pcdha12	Gatsl2
Pcdhb11	Gba2
Pcdhb13	Gcc2
Pcdhb14	Gclc
Pcdhb19	Gcn1l1
Pcdhb22	Gcnt2
Pcdhb4	Gcnt3
Pcdhb5	Gcnt4
Pcdhb9	Gcsh
Pcdhga12	Gde1
Pcdhgb1	Gdi2
Pcdhgb2	Gdnf
Pcdhgb5	Gdpd5
Pcmt1	Gem
Pcmtd1	Gfod1
Pcna-ps2	Gfpt1
Pcnx	Gfra1
Pcnx3	Gga1
Pcsk1n	Ggnbp2
Pdcd7	Ggta1
Pde10a	Ghr
Pde3b	Gins2
Pde5a	Gipc2
Pde7a	Git1
Pdgfa	Git2
Pdgfb	Gja1
Pdik1l	Gjb2
Pdk1	Gjc1
Pdk3	Gkap1
Pdlim7	Glce
Pdp1	Gli1
Pds5a	Gli2
Pds5b	Gli3
Pdxdc1	Glipr2
Pdzrn4	Glis3
Peli1	Glmn
Pex2	Glod4
Pex6	Gls2
Pfn1	Gltpd2
Pfn4	Glud1
Pgam5	Glul
Pgd	Gm10053
Pgk1	Gm10076
Pgp	Gm10198
Phf1	Gm10260
Phf13	Gm10277
Phf20l1	Gm10295
Phf21b	Gm10306
Phox2b	Gm10320
Phtf2	Gm10322
Pias2	Gm10518
Piezo1	Gm10549
Pigk	Gm10642
Pigp	Gm10721
Pih1d3	Gm11060
Pik3c2a	Gm11096
Pik3c3	Gm11146
Pik3r1	Gm11444
Pikfyve	Gm11733
Pim2	Gm12248
Pimreg	Gm12830
Pink1	Gm13090
Pip5k1b	Gm14226
Pip5kl1	Gm14496
Pipox	Gm15319
Pitpnc1	Gm16253
Pitpnm2	Gm16494
Pitx1	Gm20431
Pkia	Gm20503
Pknox1	Gm20605
Plcb4	Gm21969
Plcg1	Gm266
Plcg2	Gm28230
Pld4	Gm3278
Plekha5	Gm3443
Plekhb2	Gm36864
Plekhg1	Gm3727
Plekhg4	Gm4559
Plekhg5	Gm45717
Plekhh1	Gm5148
Plekhm3	Gm525
Plgrkt	Gm5426
Pln	Gm572
Plppr2	Gm6525
Pls3	Gm815
Plxna1	Gm8362
Plxnc1	Gm8973
Plxnd1	Gm9495
Pnisr	Gm973
Pnpla2	Gm9922
Pnrc1	Gm9925
Podxl	Gm9958
Pola1	Gm9964
Pold3	Gmds
Polg	Gmeb1
Pom121	Gmfb
Pou3f1	Gmpr
Pou3f3	Gna12
Pou4f1	Gna13
Ppara	Gnai2
Ppm1b	Gnaq
Ppm1n	Gnas
Ppp1cb	Gnb1
Ppp1r12b	Gng12
Ppp1r14c	Gng2
Ppp1r15b	Gng3
Ppp1r17	Gng5
Ppp1r1a	Gnpnat1
Ppp1r26	Gnptab
Ppp1r3a	Gns
Ppp1r3e	Golga2
Ppp1r9b	Golga7b
Ppp2ca	Golim4
Ppp2cb	Golm1
Ppp2r5a	Golph3
Ppp2r5e	Gopc
Ppp4r1	Gorasp2
Ppp6r3	Gp1bb
Pptc7	Gpam
Prdm11	Gpat3
Prdm12	Gpatch11
Prdm13	Gpatch2
Prdm15	Gpatch2l
Prdm8	Gpatch8
Prdx4	Gpbp1
Prex1	Gpc5
Prim2	Gpc6
Prkaa1	Gpcpd1
Prkacb	Gpr146
Prkar1a	Gpr153
Prkcz	Gpr156
Prkd1	Gpr161
Prkd3	Gpr162
Prkg2	Gpr176
Prkx	Gpr3
Prl2c2	Gpr45
Prl3a1	Gpr84
Prl3d2	Gpr88
Prmt6	Gprc5c
Pros1	Gpsm2
Prox1	Gpsm3
Prp2	Gpx1
Prpf39	Gpx7
Prr18	Gramd1b
Prrg1	Gramd3
Prrxl1	Gramd4
Prss50	Grb10
Psg18	Grb14
Psg23	Grb2
Pskh1	Greb1
Psmb11	Grem1
Psmc4	Grhl2
Psmd3	Grik1
Ptbp2	Grik4
Ptch1	Grik5
Ptchd1	Grin2d
Ptchd4	Grk3
Ptf1a	Grpel1
Pthlh	Grpel2
Ptov1	Grrp1
Ptp4a1	Grsf1
Ptpn11	Gse1
Ptpn12	Gsk3b
Ptpn4	Gsr
Ptpn5	Gstcd
Ptpn9	Gstt2
Ptprj	Gtdc1
Ptprn2	Gtf2a1
Ptpru	Gtf2h5
Pts	Gtf2i
Pttg1ip	Gtf2ird1
Purg	Gtf2ird2
Pus7	Gtf3c3
Pxk	Gtpbp2
Pxylp1	Guf1
Pygo2	Gxylt1
Qsox2	Gypc
Rab10	H13
Rab11fip2	H2-K1
Rab21	H2-Q7
Rab27b	H2afx
Rab2a	H2afy
Rab38	H2afy2
Rab3gap2	H2afz
Rab3ip	H2al1j
Rab6b	H3f3a
Rabgap1	H60b
Rack1	H6pd
Rad23b	Haao
Rad51ap2	Habp2
Raet1e	Hacd1
Rag2	Hacd2
Rai1	Hacd3
Raly	Hadh
Ralyl	Hand1
Ranbp9	Haspin
Rap1b	Haus1
Rap2a	Haus3
Rap2c	Haus4
Rapgef5	Hbp1
Rarg	Hdac2
Rasa2	Hdac7
Rasal2	Hdgf
Rassf3	Hdgfl3
Rb1	Hdhd2
Rbbp7	Hdhd3
Rbm15b	Hebp2
Rbm17	Heca
Rbm24	Hectd1
Rbm27	Hectd4
Rbm33	Hecw2
Rbp4	Hells
Rbpjl	Herc1
Rce1	Herpud2
Rcn1	Hes1
Rcor3	Hes6
Rdh10	Hexa
Rdh14	Hexim2
Rdh9	Hey1
Rel	Hfm1
Repin1	Hgf
Reps2	Hhat
Rere	Hic1
Retreg3	Hic2
Rev1	Hif1an
Rev3l	Hif3a
Rflna	Hint1
Rftn1	Hip1
Rfwd2	Hip1r
Rfx1	Hipk2
Rfx4	Hipk3
Rgl1	Hist1h1c
Rgl2	Hist1h2ab
Rgs17	Hist1h2ak
Rgs7bp	Hist1h3e
Rhbdf1	Hist1h3f
Rhou	Hist1h3g
Rhov	Hist1h4d
Rictor	Hist1h4j
Rimbp2	Hist2h2be
Rimkla	Hist3h2ba
Rimklb	Hist4h4
Riox1	Hivep1
Rnf111	Hivep2
Rnf115	Hjurp
Rnf139	Hk2
Rnf144a	Hlcs
Rnf169	Hlx
Rnf170	Hmbox1
Rnf19a	Hmcn1
Rnf19b	Hmg20a
Rnf2	Hmg20b
Rnf223	Hmga1
Rnf225	Hmga2
Rnf24	Hmgb1
Rnf32	Hmgb2
Rnf34	Hmgn1
Rnf38	Hmgn2
Rnf39	Hmgxb3
Rnf44	Hmgxb4
Robo3	Hmox1
Rp9	Hmox2
Rpia	Hnrnpa0
Rpl10l	Hnrnpa3
Rpl11	Hnrnpc
Rpl19	Hnrnpd
Rpl37	Hnrnpdl
Rpl7	Hnrnpf
Rpn2	Hnrnph1
Rps10	Hnrnph3
Rps14	Hnrnpk
Rps3	Hnrnpl
Rps6kb1	Hnrnpll
Rpusd4	Hnrnpu
Rras2	Hnrnpul1
Rsph4a	Hnrnpul2
Rtn2	Homer1
Rtn4	Hook1
Runx3	Hook3
Rusc2	Hopx
Rxfp2	Hoxa1
Rxrb	Hoxa11
Rybp	Hoxa2
Ryr2	Hoxa3
Sac3d1	Hoxa4
Sae1	Hoxa5
Sall1	Hoxa6
Sall3	Hoxa7
Samd5	Hoxb1
Samd9l	Hoxb2
Sap25	Hoxb3
Sapcd2	Hoxb4
Sash1	Hoxb5
Satb1	Hoxb6
Sbk1	Hoxb7
Scaf8	Hoxb8
Scamp1	Hoxb9
Scaper	Hoxc10
Scarb1	Hoxc11
Scarf2	Hoxc4
Sccpdh	Hoxc5
Scmh1	Hoxc6
Scml4	Hoxc8
Scrib	Hoxc9
Sdcbp	Hoxd1
Sdk1	Hoxd10
Sdk2	Hoxd11
Sdr16c6	Hoxd12
Sec13	Hoxd13
Sec24b	Hoxd3
Sec31a	Hoxd8
Sec31b	Hoxd9
Sec61a2	Hpf1
Selenoo	Hrh1
Sem1	Hrh4
Sema4g	Hs1bp3
Sema6d	Hs2st1
Senp6	Hs3st3a1
Senp7	Hs3st3b1
Sephs1	Hs6st1
2021-09-05	Hsd11b2
2021-09-09	Hsd17b3
Serf1	Hsdl2
Serinc1	Hsp90ab1
Serpinb6a	Hspa1a
Sertad4	Hspa1b
Setd3	Hspa1l
Sez6	Hspa4
Sfi1	Hspa4l
Sft2d3	Hspa5
Sgms1	Hspa8
Sgpl1	Hspa9
Sgpp1	Hspb1
Sgpp2	Hspg2
Sh2b3	Hsph1
Sh3bgrl2	Htt
Sh3bp4	Hunk
Sh3gl3	Ibtk
Sh3kbp1	Ica1l
Sh3rf3	Ice1
Shank3	Ice2
Shb	Ick
Shc3	Id1
Shd	Id2
Shh	Id3
Shisa3	Id4
Shisa6	Ier2
Shisa9	Ier3
Shox2	Ier5
Shroom4	Ier5l
Shtn1	Iffo2
Siglecg	Ifitm2
Sik2	Ifnar1
Sim2	Ifnar2
Sin3a	Ifngr2
Sipa1l2	Ift81
Six1	Igdcc3
Six2	Igf1r
Six4	Igf2
Six5	Igf2bp1
Skida1	Igf2bp2
Skor1	Igf2bp3
Skp1a	Igf2r
Slain1	Igfbp2
Slc12a2	Igfbp4
Slc16a3	Igfbp7
Slc16a8	Igsf3
Slc18a2	Igsf8
Slc19a2	Il10rb
Slc19a3	Il12a
Slc22a1	Il13
Slc22a23	Il17b
Slc22a8	Il17rd
Slc25a1	Il20rb
Slc25a15	Il33
Slc25a23	Ildr2
Slc25a25	Ilf3
Slc25a30	Ilk
Slc25a33	Immp2l
Slc25a40	Impad1
Slc25a5	Ina
Slc27a2	Inafm2
Slc27a3	Inf2
Slc2a13	Ing2
Slc30a3	Ino80d
Slc30a9	Inpp1
Slc35a1	Inpp4a
Slc35d1	Inpp5f
Slc35d3	Ints10
Slc35e1	Ints3
Slc35f1	Ints6
Slc35f6	Ints8
Slc38a3	Intu
Slc39a10	Ip6k2
Slc4a4	Ipo5
Slc4a7	Ipo7
Slc5a8	Ipo9
Slc6a1	Iqce
Slc6a17	Iqgap1
Slc9a2	Iqgap2
Slc9a7	Iqsec1
Slco5a1	Irak3
Slfn5	Irf1
Slit2	Irf2
Slitrk4	Irf2bp1
Sltm	Irf2bp2
Slx	Irf2bpl
Slx1b	Irf8
Slxl1	Irgq
Smad2	Irs1
Smad4	Irs2
Smad6	Irx3
Smagp	Irx5
Smarca1	Isca1
Smarca4	Islr
Smarca5	Ism1
Smarcb1	Isoc1
Smarcd2	Ispd
Smc2	Ist1
Smchd1	Itga2b
Smco4	Itga3
Smim10l2a	Itga5
Smim15	Itga6
Sms	Itga9
Smtn	Itgav
Smyd2	Itgb1
Snrk	Itgb5
Snrpb	Itgb7
Snrpn	Itgb8
Sntg1	Itm2b
Snu13	Itm2c
Snx16	Itpkb
Snx8	Itpr1
Snx9	Itpr2
Socs1	Itpr3
Sort1	Itpripl2
Sos1	Jade1
Sox1	Jade3
Sox11	Jak1
Sox12	Jak2
Sox13	Jarid2
Sox18	Jazf1
Sox3	Jcad
Sox4	Jdp2
Sox5	Jmjd1c
Spag16	Jmy
Spata20	Jpt1
Spata2l	Jun
Spats2	Junb
Specc1	Jup
Speg	Kalrn
Spen	Kank1
Spg20	Kank4
Spin2e	Kansl1
Spin2f	Kansl1l
Spock1	Kansl3
Spock3	Kat6b
Spred1	Katnal1
Spsb1	Katnbl1
Sptan1	Kazn
Sptb	Kbtbd12
Srcap	Kbtbd2
Srcin1	Kcmf1
Srebf1	Kcna3
Srebf2	Kcnab3
Srek1ip1	Kcnb1
Srm	Kcne1
Srpk2	Kcne4
Srrm1	Kcnj2
Ss18	Kcnj6
Ssbp3	Kcnk5
Ssfa2	Kcnmb2
Ssh1	Kcnmb4
St18	Kcnn1
St3gal1	Kcnn2
St3gal2	Kcnrg
St8sia2	Kctd1
Stag2	Kctd11
Stard10	Kctd12
Stard3nl	Kctd15
Stard7	Kctd18
Stat1	Kctd20
Stat5a	Kctd8
Stau1	Kdm2a
Steap4	Kdm2b
Stk24	Kdm3b
Stk26	Kdm4b
Stk32a	Kdm4d
Stk35	Kdm5a
Strbp	Kdm5b
Strn4	Kdm6b
Stx6	Kdm7a
Stxbp5l	Kdsr
Styx	Keap1
Sucla2	Khdrbs1
Sulf2	Kif13a
Supt20	Kif13b
Susd1	Kif15
Susd5	Kif1b
Susd6	Kif21b
Suz12	Kif23
Svip	Kif2a
Svop	Kif2c
Syap1	Kif5b
Syde2	Kif6
Syncrip	Kifap3
Syndig1l	Kifc3
Synj1	Kin
Syt10	Kirrel
Syt12	Kl
Syt7	Klf10
Syt9	Klf12
Sytl4	Klf2
Tab1	Klf3
Tab2	Klf4
Tada2b	Klf6
Taf1b	Klf7
Taf4b	Klf9
Taf6l	Klhdc1
Tas2r119	Klhdc10
Tbc1d10a	Klhdc8a
Tbc1d14	Klhl12
Tbc1d20	Klhl14
Tbc1d25	Klhl2
Tbcel	Klhl24
Tbk1	Klhl25
Tbx1	Klhl3
Tbx20	Klhl35
Tbx21	Klhl5
Tbx3	Klhl8
Tceanc	Klrb1f
Tcf12	Kmt2a
Tcf20	Kmt2c
Tcf21	Kmt2d
Tcf24	Kmt2e
Tcp11	Kmt5b
Tdrd3	Kpna1
Tdrp	Kpna4
Tead3	Kpna6
Tef	Kpnb1
Tenm3	Kras
Tes	Krcc1
Tesc	Kremen1
Tescl	Krt10
Tesmin	Krt18
Tet3	Krt78
Tex24	Ksr1
Tex264	Kxd1
Tex30	L3mbtl3
Tfap2a	Lacc1
Tgfbr1	Lad1
Tgfbr2	Lag3
Tgfbrap1	Lama1
Tiam2	Lama4
Timm10b	Lamb1
Timm9	Lamc1
Timp1	Lamc2
Tle3	Lamp1
Tlk2	Lamp5
Tlnrd1	Lamtor1
Tlr4	Lancl2
Tlx3	Lap3
Tmbim1	Laptm4a
Tmcc1	Laptm4b
Tmed8	Large1
Tmem132b	Larp4b
Tmem150c	Las1l
Tmem160	Lasp1
Tmem171	Lats1
Tmem185b	Lats2
Tmem198	Lax1
Tmem200b	Lbr
Tmem201	Lca5
Tmem215	Lclat1
Tmem216	Lcorl
Tmem229a	Lctl
Tmem237	Ldb1
Tmem238	Ldb2
Tmem240	Ldha
Tmem243	Ldhal6b
Tmem248	Ldlrap1
Tmem25	Lef1
Tmem251	Lemd3
Tmem259	Leprot
Tmem28	Lfng
Tmem29	Lgr4
Tmem30b	Lhfp
Tmem53	Lhfpl2
Tmem56	Lhpp
Tmem57	Lifr
Tmem63a	Lims1
Tmem64	Lin54
Tmem88	Lipc
Tmem9b	Lipg
Tmf1	Lipt2
Tmie	Litaf
Tmod3	Lix1l
Tmx3	Llgl1
Tnfaip3	Llgl2
Tnfrsf11a	Lmcd1
Tnfrsf13c	Lmna
Tnfrsf25	Lmnb1
Tnpo1	Lmntd1
Tnrc18	Lmo2
Tollip	Lmo3
Tomm70a	Lmo4
Topaz1	Lmo7
Tox3	Lmx1b
Tpbgl	Lnpep
Tpgs2	Lonrf1
Tpk1	Lonrf2
Tpst1	Lox
Tpst2	Loxl1
Traf4	Lpar6
Tram1	Lpcat1
Trappc2l	Lpgat1
Trhr2	Lpin2
Trim11	Lpp
Trim27	Lrch1
Trim3	Lrch3
Trim30d	Lrcol1
Trim33	Lrfn2
Trim42	Lrig3
Trim59	Lrmda
Trim68	Lrp1
Trim71	Lrp4
Trio	Lrp5
Trip12	Lrp6
Trmu	Lrp8
Tro	Lrrc1
Trpa1	Lrrc10b
Trpv4	Lrrc41
Trrap	Lrrc58
Tsc22d1	Lrrc61
Tsc22d2	Lrrc71
Tsc22d3	Lrrc74a
Tshz1	Lrrc8b
Tshz3	Lrrc8d
Tspan15	Lrrcc1
Tspan3	Lrrfip1
Tspyl5	Lrrfip2
[truncated: 2,110 more rows]
