# Supplementary material for: Six1 and Six2 of the Sine Oculis Homeobox Subfamily are Not Functionally Interchangeable in Mouse Nephron Formation
Source: Front Cell Dev Biol. 2022 Feb 1;10:815249. doi: 10.3389/fcell.2022.815249 (PMC8844495; doi:10.3389/fcell.2022.815249)
Supplement: Supplementary file 5 [file Table1.xlsx]

## Sheet: Supplemental Table 1. 2527 Six1
2527 Six1 peaks
chr1	6568772	6568968
chr1	7088525	7088853
chr1	7488277	7488573
chr1	9240760	9240952
chr1	9967185	9967486
chr1	9967757	9967942
chr1	12992461	12992704
chr1	13589179	13589589
chr1	14975937	14976122
chr1	16104908	16105265
chr1	16105863	16106071
chr1	18058594	18058827
chr1	23382618	23382834
chr1	26592336	26592526
chr1	30949897	30950093
chr1	31492334	31492531
chr1	32915959	32916175
chr1	33233445	33233630
chr1	33907727	33908086
chr1	34750536	34750848
chr1	35339466	35339651
chr1	37998312	37998506
chr1	38129321	38129936
chr1	39900706	39900944
chr1	40681180	40681365
chr1	42697489	42697830
chr1	43092193	43092378
chr1	44102178	44102426
chr1	46852903	46853382
chr1	52119316	52119687
chr1	52232677	52233155
chr1	52630679	52630938
chr1	54194296	54194632
chr1	54194825	54195121
chr1	55087461	55087891
chr1	55362911	55363188
chr1	58393235	58393456
chr1	59120224	59120461
chr1	59236958	59237257
chr1	59762798	59763480
chr1	61638728	61639443
chr1	62702963	62703617
chr1	63273119	63273684
chr1	64956622	64956859
chr1	65186874	65187086
chr1	66467992	66468275
chr1	69107043	69107228
chr1	69107528	69107713
chr1	69826924	69827115
chr1	71652686	71652991
chr1	72548051	72548236
chr1	74303866	74304168
chr1	74885219	74885607
chr1	74951224	74951650
chr1	75317201	75317442
chr1	75382060	75382339
chr1	75482696	75482916
chr1	78310341	78310623
chr1	82839469	82839658
chr1	83000830	83001015
chr1	84695827	84696012
chr1	84839151	84839370
chr1	85111625	85111884
chr1	85220732	85220967
chr1	85339812	85340099
chr1	85793304	85793502
chr1	87756143	87756473
chr1	88254858	88255127
chr1	88701725	88702072
chr1	89070410	89070643
chr1	89968267	89968561
chr1	91370168	91370357
chr1	93754800	93754991
chr1	95238392	95238604
chr1	97662002	97662273
chr1	102628102	102628398
chr1	105844585	105844786
chr1	105991116	105991510
chr1	114662513	114662710
chr1	119525884	119526144
chr1	119836880	119837237
chr1	120603572	120603779
chr1	128244785	128244970
chr1	131096831	131097024
chr1	133163816	133164007
chr1	133418186	133418440
chr1	134955515	134955762
chr1	135146626	135146814
chr1	136259913	136260365
chr1	140722875	140723077
chr1	142502597	142502810
chr1	143739564	143739791
chr1	148522102	148522290
chr1	151500342	151500566
chr1	152400008	152400246
chr1	152625084	152625401
chr1	153332311	153332610
chr1	153899758	153900344
chr1	155158778	155159113
chr1	155416811	155417271
chr1	156558865	156559183
chr1	156718767	156719093
chr1	157411877	157412541
chr1	159232123	159232339
chr1	164248993	164249227
chr1	165461125	165461549
chr1	167284567	167284749
chr1	171065839	171066057
chr1	173367379	173367706
chr1	173659810	173659995
chr1	176813491	176813870
chr1	177258747	177258981
chr1	179667923	179668356
chr1	180726160	180726595
chr1	180942183	180942648
chr1	181187172	181187385
chr1	181841855	181842341
chr1	182341050	182341437
chr1	182517398	182517724
chr1	184731711	184731918
chr1	185204078	185204283
chr1	189007612	189007942
chr1	189922069	189922314
chr1	190175286	190175645
chr1	191396740	191397179
chr1	192137860	192138311
chr1	192770694	192771139
chr1	192855623	192855850
chr1	194938960	194939112
chr1	195130995	195131205
chr10	3366463	3366749
chr10	3740246	3740503
chr10	4387175	4387438
chr10	4387678	4388080
chr10	5921819	5922072
chr10	7211665	7211873
chr10	7589885	7590482
chr10	7662984	7663472
chr10	7680939	7681742
chr10	7955798	7956010
chr10	7956407	7956592
chr10	8518711	8518955
chr10	8729435	8729766
chr10	8885769	8885992
chr10	9675689	9675923
chr10	11281116	11281312
chr10	11343472	11344025
chr10	12869022	12869303
chr10	13964623	13964881
chr10	13966970	13967181
chr10	17724445	17724702
chr10	17947566	17947873
chr10	19015025	19015388
chr10	19798322	19798564
chr10	19933658	19933911
chr10	20149091	20149277
chr10	22158331	22158706
chr10	22819254	22819439
chr10	24711811	24712020
chr10	26373698	26374080
chr10	30802903	30803348
chr10	32182158	32182348
chr10	32889811	32890024
chr10	33884587	33884790
chr10	34206965	34207292
chr10	36974570	36974755
chr10	37136176	37136492
chr10	37136848	37137030
chr10	37137159	37137463
chr10	39369830	39370045
chr10	39731521	39731712
chr10	40301338	40301692
chr10	41302847	41303143
chr10	42678889	42679074
chr10	42851002	42851256
chr10	43540695	43541113
chr10	43578584	43579006
chr10	45485651	45486004
chr10	45577858	45578085
chr10	47784148	47784321
chr10	50312702	50312918
chr10	52545681	52545903
chr10	52571299	52571512
chr10	53300038	53300223
chr10	53379389	53379883
chr10	54074703	54075001
chr10	55574923	55575108
chr10	56115192	56115565
chr10	57532273	57532533
chr10	58813062	58813464
chr10	60219070	60219331
chr10	61146253	61146716
chr10	62195550	62195735
chr10	62791796	62792319
chr10	63100235	63100507
chr10	63421565	63421783
chr10	64785285	64785470
chr10	67127168	67127423
chr10	68375673	68375935
chr10	70096793	70097067
chr10	70890226	70890411
chr10	71565614	71565799
chr10	74675391	74675613
chr10	74966976	74967227
chr10	75893340	75893564
chr10	75921148	75921419
chr10	75932172	75932472
chr10	76032510	76032810
chr10	77581780	77581999
chr10	78352004	78352214
chr10	79336993	79337373
chr10	79338121	79338362
chr10	79460417	79460611
chr10	79758822	79759045
chr10	79937264	79937524
chr10	79978331	79978528
chr10	80410283	80410509
chr10	81135293	81135529
chr10	81136211	81136530
chr10	81178158	81178355
chr10	81544985	81545194
chr10	81564218	81564433
chr10	81643523	81643953
chr10	82251855	82252060
chr10	82860339	82860648
chr10	82954379	82954621
chr10	83119074	83119282
chr10	83722799	83723234
chr10	84756759	84756944
chr10	85144512	85144723
chr10	88885876	88886137
chr10	90969605	90969806
chr10	93160864	93161178
chr10	94944414	94944689
chr10	95110887	95111072
chr10	95563928	95564262
chr10	95940593	95940965
chr10	97665667	97665873
chr10	98915207	98915394
chr10	104534195	104534393
chr10	110919865	110920050
chr10	114055632	114055827
chr10	115315489	115315705
chr10	116581584	116582015
chr10	116949858	116950043
chr10	116950139	116950352
chr10	117148360	117148649
chr10	117710203	117710666
chr10	117845279	117846055
chr10	119454299	119454622
chr10	120475656	120476152
chr10	121476076	121476290
chr10	121586690	121586875
chr10	123075964	123076180
chr10	127063427	127063751
chr10	127288868	127289108
chr10	127326934	127327140
chr10	127677117	127677374
chr10	127782361	127782620
chr10	130444865	130445081
chr11	3127050	3127347
chr11	3533393	3533603
chr11	3535651	3535957
chr11	3761708	3761893
chr11	4186871	4187096
chr11	4594309	4594943
chr11	5520988	5521194
chr11	5541840	5542099
chr11	6065006	6065370
chr11	6389086	6389290
chr11	7213415	7213764
chr11	9150506	9150700
chr11	9889942	9890196
chr11	11115933	11116213
chr11	11462065	11462372
chr11	12026235	12026580
chr11	12374995	12375273
chr11	19019806	19020063
chr11	20249094	20249347
chr11	21091425	21091714
chr11	21188998	21189495
chr11	21370610	21370832
chr11	22982184	22982432
chr11	23306382	23306567
chr11	23770636	23770821
chr11	29693605	29693865
chr11	30073717	30073958
chr11	30885257	30885458
chr11	32221838	32222124
chr11	32455510	32455730
chr11	32614620	32614809
chr11	33202309	33202609
chr11	33843488	33843879
chr11	35798303	35798493
chr11	43775970	43776351
chr11	45851820	45852467
chr11	48367874	48368128
chr11	49250451	49250816
chr11	49846821	49847112
chr11	50234727	50234913
chr11	50236864	50237062
chr11	50325238	50325604
chr11	50378103	50378408
chr11	50602043	50602228
chr11	50603160	50603487
chr11	51290026	51290470
chr11	52098916	52099101
chr11	52167897	52168308
chr11	52232239	52232440
chr11	52396553	52396787
chr11	54438430	54438623
chr11	57645476	57645709
chr11	58978376	58978687
chr11	60105500	60105741
chr11	60220414	60220646
chr11	61684908	61685099
chr11	61854479	61854776
chr11	62077100	62077342
chr11	62538760	62539284
chr11	63920661	63920915
chr11	65787741	65788360
chr11	66525660	66525852
chr11	68384997	68385298
chr11	69399765	69400004
chr11	69795556	69795741
chr11	69914184	69914446
chr11	69920547	69920746
chr11	70655766	70655951
chr11	72050925	72051338
chr11	73137985	73138436
chr11	74724179	74724497
chr11	74831299	74831527
chr11	75795871	75796145
chr11	76558723	76558924
chr11	76672629	76673021
chr11	77216089	77216322
chr11	77859177	77859511
chr11	77930914	77931216
chr11	78037878	78038149
chr11	78154600	78154790
chr11	79992823	79993008
chr11	82932789	82933054
chr11	84179471	84179839
chr11	84916143	84916328
chr11	86544125	86544429
chr11	87778511	87778693
chr11	93795310	93795583
chr11	93885247	93885586
chr11	94491116	94491453
chr11	94991881	94992139
chr11	95514635	95514920
chr11	96004682	96005168
chr11	96005756	96005948
chr11	96064910	96065349
chr11	96332780	96332965
chr11	97114602	97114892
chr11	97187260	97187597
chr11	97279867	97280085
chr11	97500617	97500908
chr11	97547075	97547268
chr11	98027093	98027408
chr11	98149190	98149512
chr11	98149605	98149799
chr11	98202889	98203145
chr11	98458031	98458216
chr11	98682582	98682928
chr11	98982422	98982655
chr11	99643604	99643923
chr11	99851121	99851412
chr11	100527760	100528149
chr11	100712219	100712521
chr11	100850351	100850554
chr11	100850772	100850982
chr11	100969821	100970010
chr11	101119643	101119938
chr11	101465953	101466220
chr11	102318155	102318492
chr11	102318700	102318890
chr11	102437933	102438165
chr11	102819057	102819428
chr11	103966925	103967129
chr11	104132993	104133276
chr11	104608022	104608226
chr11	105182085	105182432
chr11	106272394	106272664
chr11	106487231	106487719
chr11	107469131	107469490
chr11	108920628	108921039
chr11	109473186	109473552
chr11	109650977	109651195
chr11	110749640	110749875
chr11	110795741	110795964
chr11	114066496	114066790
chr11	114791727	114791982
chr11	115420161	115420429
chr11	115603501	115603694
chr11	115612640	115612897
chr11	115813109	115813358
chr11	116145548	116145757
chr11	116434065	116434752
chr11	117245545	117245743
chr11	118289994	118290180
chr11	119085935	119086346
chr11	119090282	119090502
chr11	120236450	120237105
chr11	120437391	120437672
chr11	120549584	120549920
chr11	120633017	120633278
chr11	120660839	120661207
chr11	120958149	120958334
chr12	3067289	3067547
chr12	3072373	3072558
chr12	3109791	3110175
chr12	3310301	3310567
chr12	3357409	3357654
chr12	3365134	3365320
chr12	4476496	4476978
chr12	4788204	4788389
chr12	4917057	4917992
chr12	10390854	10391134
chr12	10693773	10693958
chr12	11703492	11703693
chr12	12262162	12262368
chr12	13436959	13437164
chr12	16653480	16653815
chr12	17123202	17123402
chr12	17842458	17842786
chr12	17881836	17882201
chr12	17992685	17993011
chr12	18135566	18136287
chr12	18162845	18163237
chr12	18216519	18216712
chr12	18345711	18345900
chr12	18387120	18387342
chr12	18387498	18388127
chr12	18514421	18514825
chr12	18609880	18610545
chr12	18817112	18817344
chr12	18853469	18853709
chr12	19143821	19144066
chr12	19288327	19288893
chr12	19388136	19388398
chr12	19606500	19606975
chr12	19683333	19683518
chr12	19704313	19704543
chr12	19881775	19882100
chr12	19882629	19882837
chr12	19954185	19954540
chr12	20071978	20072215
chr12	20196991	20197233
chr12	20233938	20234385
chr12	20311983	20312731
chr12	20416034	20416219
chr12	20716641	20716937
chr12	20791566	20791764
chr12	20814999	20815596
chr12	20892589	20892774
chr12	20955045	20955424
chr12	20990619	20990812
chr12	21778521	21778912
chr12	21784204	21784489
chr12	21898706	21899422
chr12	22474974	22475159
chr12	22745649	22745983
chr12	22782951	22783321
chr12	22814041	22814299
chr12	22906315	22906563
chr12	23189222	23189407
chr12	23800844	23801126
chr12	24251973	24252752
chr12	24383155	24383363
chr12	24498595	24498983
chr12	24651265	24651554
chr12	26415177	26415362
chr12	27342932	27343305
chr12	32379415	32379859
chr12	32820295	32820607
chr12	32820809	32820996
chr12	35534526	35534917
chr12	36381626	36382042
chr12	49010204	49010389
chr12	50402706	50402891
chr12	52207349	52207677
chr12	52503952	52504741
chr12	53252914	53253260
chr12	54862555	54863076
chr12	54985307	54985496
chr12	59219302	59219727
chr12	61970419	61970795
chr12	65036189	65036467
chr12	65073523	65073929
chr12	66284033	66284383
chr12	68039647	68039832
chr12	69724859	69725057
chr12	70111741	70112070
chr12	70825139	70825393
chr12	71136368	71136685
chr12	71309670	71310253
chr12	73045819	73046507
chr12	73112374	73112911
chr12	73545410	73545734
chr12	73907706	73908192
chr12	75595646	75596095
chr12	75735334	75735742
chr12	76369048	76369335
chr12	76710181	76710694
chr12	78350812	78351117
chr12	79029062	79029301
chr12	80434994	80435326
chr12	80790678	80790947
chr12	81631396	81631581
chr12	81859969	81860217
chr12	83950636	83951142
chr12	84356126	84356311
chr12	84698427	84698839
chr12	86726108	86726410
chr12	86883262	86883449
chr12	87147222	87147578
chr12	87199951	87200156
chr12	87279875	87280059
chr12	98574953	98575194
chr12	98901043	98901251
chr12	99965772	99966075
chr12	102743671	102743934
chr12	102878040	102878237
chr12	103388771	103388960
chr12	108178660	108179127
chr12	108792972	108793157
chr12	110278451	110278632
chr12	110976940	110977417
chr12	111538227	111538705
chr12	112130451	112130847
chr12	112739207	112739416
chr12	112779766	112779951
chr12	112928715	112928939
chr12	113000231	113000576
chr12	114623517	114623702
chr12	116281390	116281708
chr12	116485865	116486084
chr12	117533690	117533893
chr12	117533989	117534217
chr13	3221820	3222029
chr13	3361128	3361403
chr13	3395188	3395374
chr13	5246784	5247127
chr13	12106751	12107047
chr13	12650282	12650487
chr13	12927972	12928176
chr13	14522555	14522762
chr13	15463043	15463463
chr13	15463642	15464154
chr13	17803651	17803909
chr13	17804133	17804460
chr13	17805228	17805649
chr13	19395506	19395841
chr13	21180364	21180837
chr13	22035306	22035551
chr13	24281060	24281345
chr13	25055942	25056168
chr13	27133772	27133957
chr13	27261451	27261709
chr13	28957893	28958110
chr13	29985150	29985335
chr13	30545093	30545282
chr13	30659917	30660408
chr13	31558135	31558320
chr13	31626340	31626695
chr13	31806919	31807249
chr13	33935668	33935905
chr13	34344432	34344683
chr13	34993868	34994132
chr13	35740661	35741182
chr13	36117324	36117902
chr13	40731259	40731708
chr13	43398280	43398652
chr13	43481046	43481258
chr13	43481426	43481642
chr13	43559676	43559910
chr13	43560099	43560284
chr13	44730184	44730690
chr13	45389755	45389974
chr13	45507494	45507687
chr13	45963921	45964348
chr13	45965197	45965486
chr13	46418203	46418566
chr13	47014595	47014798
chr13	47043432	47043956
chr13	48546377	48546666
chr13	49059696	49059904
chr13	51567189	51567388
chr13	54694026	54694226
chr13	54948772	54948960
chr13	54949179	54949937
chr13	55099963	55100274
chr13	55152762	55152953
chr13	55210706	55210932
chr13	55211710	55211903
chr13	55513276	55513562
chr13	55727213	55727557
chr13	55828486	55828882
chr13	55898584	55898788
chr13	56296101	56296356
chr13	57907944	57908124
chr13	58128711	58129300
chr13	58274120	58274511
chr13	58403066	58403342
chr13	60175606	60175965
chr13	60176348	60176638
chr13	60176756	60176974
chr13	61833679	61833908
chr13	63563160	63563398
chr13	63815182	63815370
chr13	65112535	65112916
chr13	65352002	65352415
chr13	65380791	65381046
chr13	66062662	66062858
chr13	66145063	66145407
chr13	66715940	66716285
chr13	69534656	69534948
chr13	69738658	69738851
chr13	70637383	70637743
chr13	75707789	75708077
chr13	76384190	76384697
chr13	78198388	78198609
chr13	80962849	80963170
chr13	84885975	84886223
chr13	93498654	93498861
chr13	94057412	94057597
chr13	94057828	94058049
chr13	94284891	94285462
chr13	95012921	95013122
chr13	95443890	95444330
chr13	95891565	95891885
chr13	96670735	96671061
chr13	97071127	97071365
chr13	98206169	98206604
chr13	98354418	98354779
chr13	98706167	98706352
chr13	98890603	98890960
chr13	100103642	100104009
chr13	100108131	100108450
chr13	100616748	100617008
chr13	100651335	100651581
chr13	101767259	101767458
chr13	103920590	103920951
chr13	104817185	104817391
chr13	105054180	105054611
chr13	107888901	107889371
chr13	111488938	111489224
chr13	111489794	111490026
chr13	112578084	112578383
chr13	114458563	114458774
chr13	117220922	117221177
chr13	117602579	117602777
chr13	119408768	119409139
chr13	119488031	119489125
chr13	119631669	119632016
chr14	3049238	3049423
chr14	4855597	4855847
chr14	6287195	6287380
chr14	7658588	7658986
chr14	8098214	8098506
chr14	8214002	8214205
chr14	12822102	12822305
chr14	14569822	14570007
chr14	14703346	14703685
chr14	15438748	15438933
chr14	19474724	19474909
chr14	21499739	21500022
chr14	24245393	24245969
chr14	27114988	27115191
chr14	28504741	28504969
chr14	29722096	29722404
chr14	32201902	32202205
chr14	32597787	32598021
chr14	33446882	33447348
chr14	33923261	33923482
chr14	34502451	34502752
chr14	34502882	34503086
chr14	34549242	34549482
chr14	34673985	34674361
chr14	34769353	34769551
chr14	41600966	41601344
chr14	43693518	43693760
chr14	45351327	45351632
chr14	47188807	47189029
chr14	49172885	49173250
chr14	49783059	49783275
chr14	54553989	54554435
chr14	54632188	54632542
chr14	54876351	54876852
chr14	54926727	54926929
chr14	55114977	55115193
chr14	55493473	55493658
chr14	55520663	55520848
chr14	56144459	56144648
chr14	56885558	56885804
chr14	56886026	56886379
chr14	57423998	57424388
chr14	57745375	57746240
chr14	58071116	58071373
chr14	60784618	60784853
chr14	61439445	61439632
chr14	64652431	64652692
chr14	70075487	70075779
chr14	70079585	70079837
chr14	70599695	70599882
chr14	70766564	70766836
chr14	71404224	71404488
chr14	72709308	72709572
chr14	73325529	73325949
chr14	73552817	73553050
chr14	74440644	74440843
chr14	74732452	74732761
chr14	75786601	75786794
chr14	75786887	75787065
chr14	76415237	76415655
chr14	77036411	77036737
chr14	78732415	78732607
chr14	79390501	79390821
chr14	79480723	79481054
chr14	79481165	79481527
chr14	84447106	84447291
chr14	87417247	87417432
chr14	102805929	102806567
chr14	102981868	102982134
chr14	103650169	103650395
chr14	104468096	104468291
chr14	115041012	115041252
chr14	115385092	115385319
chr14	118938059	118938514
chr14	119099127	119099670
chr14	120478278	120478868
chr14	121151121	121151306
chr14	121378763	121379014
chr14	121379344	121379836
chr14	122475448	122475755
chr14	122913058	122913243
chr15	3807282	3807539
chr15	4026799	4026984
chr15	5116336	5116577
chr15	5143968	5144255
chr15	6707628	6707826
chr15	7810536	7811151
chr15	7894993	7895212
chr15	12824477	12824662
chr15	16912096	16912361
chr15	19095653	19095840
chr15	19786128	19786378
chr15	23297459	23297645
chr15	25200406	25200594
chr15	25245964	25246225
chr15	25413495	25413677
chr15	27630352	27630636
chr15	27681254	27681729
chr15	28025149	28025364
chr15	29129050	29129257
chr15	30172462	30172673
chr15	30172854	30173071
chr15	30447662	30447917
chr15	30646687	30646923
chr15	31703140	31703417
chr15	31893863	31894067
chr15	33083048	33083233
chr15	33687299	33687819
chr15	34453613	34453849
chr15	36164674	36165049
chr15	36286705	36286892
chr15	36496565	36496750
chr15	36792408	36793041
chr15	38078595	38078974
chr15	38299082	38299667
chr15	39659600	39659794
chr15	40094998	40095264
chr15	41788922	41789235
chr15	42360820	42361055
chr15	46888482	46888667
chr15	46984528	46984743
chr15	51865414	51865599
chr15	52125552	52125737
chr15	52712450	52712635
chr15	55090549	55090748
chr15	57694947	57695132
chr15	58888608	58888991
chr15	59081334	59081772
chr15	60016220	60016445
chr15	66577867	66578174
chr15	66969788	66969973
chr15	67502217	67502411
chr15	73184585	73184829
chr15	73185195	73185497
chr15	73695764	73695987
chr15	74519266	74519491
chr15	75085442	75085841
chr15	75086268	75087047
chr15	75642277	75642458
chr15	75746700	75746868
chr15	76003690	76003933
chr15	76069497	76069802
chr15	76229548	76229733
chr15	76656584	76656849
chr15	76817851	76818281
chr15	78120066	78120249
chr15	79252103	79252315
chr15	79261760	79261945
chr15	80013947	80014221
chr15	80014610	80014941
chr15	80133196	80133405
chr15	80395100	80395578
chr15	81585319	81586093
chr15	81811480	81811744
chr15	81836022	81836216
chr15	82047174	82047561
chr15	82127852	82128143
chr15	82147475	82148000
chr15	82223134	82223323
chr15	82342572	82342884
chr15	82911634	82912073
chr15	83251316	83251704
chr15	84855928	84856292
chr15	85558892	85559082
chr15	85577942	85578133
chr15	85581490	85581854
chr15	85671432	85672028
chr15	85903281	85903466
chr15	88751911	88752096
chr15	89089103	89089361
chr15	89140153	89140520
chr15	89499354	89499815
chr15	89524128	89524368
chr15	89765383	89765664
chr15	90679413	90679642
chr15	91049603	91049897
chr15	91572615	91573051
chr15	92397008	92397429
chr15	93335987	93336278
chr15	94403872	94404218
chr15	94589475	94589832
chr15	96284929	96285183
chr15	96285380	96285728
chr15	97414392	97414597
chr15	98609441	98609664
chr15	99088204	99088452
chr15	99126389	99126713
chr15	99670491	99670815
chr15	100228228	100228451
chr15	100636708	100637067
chr15	101053254	101053582
chr15	101532355	101532532
chr15	102247771	102248072
chr15	103537803	103537988
chr16	3689553	3689870
chr16	3851432	3851698
chr16	4239830	4240101
chr16	4419201	4419817
chr16	4726261	4726602
chr16	4886278	4886521
chr16	4963962	4964147
chr16	9016293	9016489
chr16	10313544	10313965
chr16	10542850	10543035
chr16	10784303	10784644
chr16	10784807	10785091
chr16	11143937	11144407
chr16	11176305	11176497
chr16	11984262	11984859
chr16	12346732	12346929
chr16	13312468	13312821
chr16	13902674	13903104
chr16	14361530	14361795
chr16	15886929	15887222
chr16	17200953	17201416
chr16	17759586	17759990
chr16	17804497	17804697
chr16	17807361	17807597
chr16	17927779	17927999
chr16	17928122	17928427
chr16	18588748	18589013
chr16	18620721	18621078
chr16	18629520	18629759
chr16	19734057	19734249
chr16	20097582	20097895
chr16	20241003	20241375
chr16	22657197	22657400
chr16	23972252	23972438
chr16	28564426	28564637
chr16	28929007	28929357
chr16	29209976	29210161
chr16	29813999	29814216
chr16	30064057	30064518
chr16	30388421	30388751
chr16	31081199	31081440
chr16	31162821	31163261
chr16	31428826	31429090
chr16	31948171	31948846
chr16	32079019	32079318
chr16	33062585	33062780
chr16	35022431	35023022
chr16	35156152	35156661
chr16	35981591	35981901
chr16	37384808	37385117
chr16	39606643	39606949
chr16	43979865	43980173
chr16	44173048	44173250
chr16	44173498	44173748
chr16	46363178	46363401
chr16	48993729	48994119
chr16	50429892	50430264
chr16	50528970	50529200
chr16	55821804	55822465
chr16	56075919	56076104
chr16	57121825	57122156
chr16	57391366	57391774
chr16	58670511	58670723
chr16	59600674	59601214
chr16	63077031	63077255
chr16	78576706	78576891
chr16	84835414	84835865
chr16	91011201	91011381
chr16	91729766	91730177
chr16	93711829	93712155
chr16	93883768	93884205
chr16	94085218	94085567
chr16	94370679	94371024
chr16	95702376	95702932
chr16	97851137	97851324
chr16	97922014	97922301
chr17	3114783	3115000
chr17	3314218	3314566
chr17	4996280	4996831
chr17	5492366	5492694
chr17	5840998	5841298
chr17	5841704	5841907
chr17	6494006	6494283
chr17	6745092	6745400
chr17	8341116	8341544
chr17	8347106	8347291
chr17	8800916	8801120
chr17	12318397	12318593
chr17	12687907	12688176
chr17	14203330	14203864
chr17	15374975	15375297
chr17	23432411	23432626
chr17	23699456	23699725
chr17	24251179	24251376
chr17	24251539	24251796
chr17	24470369	24470990
chr17	25188370	25188663
chr17	25188757	25188943
chr17	25239921	25240106
chr17	25819455	25819708
chr17	25868325	25868675
chr17	26431812	26432307
chr17	26507996	26508352
chr17	26716526	26716711
chr17	26932932	26933159
chr17	27623215	27623682
chr17	27635023	27635388
chr17	28080190	28080375
chr17	28349972	28350449
chr17	28485929	28486138
chr17	28801289	28801527
chr17	29416305	29416540
chr17	31565086	31565271
chr17	32392530	32392781
chr17	33929299	33929552
chr17	34031938	34032518
chr17	34119651	34119926
chr17	34253910	34254302
chr17	34971910	34972194
chr17	35046417	35046595
chr17	35321144	35321503
chr17	35896775	35897104
chr17	36943204	36943450
chr17	39842952	39848866
chr17	42316221	42316483
chr17	42316653	42316878
chr17	46383781	46384162
chr17	46711691	46712010
chr17	47923875	47924087
chr17	47976288	47976473
chr17	50190216	50190412
chr17	51813032	51813244
chr17	53567384	53567717
chr17	55970488	55970794
chr17	56256864	56257064
chr17	56754819	56755017
chr17	56757304	56757550
chr17	57059590	57059800
chr17	62881501	62881837
chr17	63500181	63500393
chr17	63864040	63864263
chr17	64600823	64601263
chr17	65613179	65613498
chr17	65782685	65783036
chr17	65783535	65783895
chr17	65950919	65951283
chr17	66448761	66449048
chr17	69383972	69384157
chr17	70990252	70990492
chr17	71474823	71475260
chr17	71782905	71783090
chr17	71869492	71870095
chr17	72918969	72919310
chr17	78075430	78075615
chr17	79020446	79020674
chr17	80054579	80054787
chr17	80480262	80480520
chr17	83350814	83351160
chr17	83631789	83632073
chr17	84958300	84958602
chr17	85800068	85800504
chr17	87446124	87446457
chr17	87636707	87636947
chr17	87797022	87797299
chr17	87975045	87975670
chr17	94535999	94536239
chr18	3113574	3113796
chr18	3117885	3118590
chr18	3118679	3119025
chr18	3119404	3119846
chr18	3227503	3227715
chr18	3337161	3337712
chr18	5592086	5592280
chr18	6489912	6490296
chr18	7240907	7241100
chr18	7868588	7868917
chr18	7869311	7869496
chr18	9449968	9450282
chr18	12168608	12168931
chr18	12941558	12941926
chr18	13089259	13089471
chr18	14103200	14103479
chr18	14682166	14682598
chr18	14783252	14783843
chr18	15062532	15062790
chr18	16807120	16807325
chr18	17352371	17352556
chr18	20616139	20616398
chr18	22343685	22344100
chr18	24206059	24206339
chr18	24709442	24709920
chr18	25168572	25168842
chr18	30495120	30495341
chr18	30793439	30793624
chr18	31910554	31911207
chr18	33463948	33464197
chr18	34006578	34006865
chr18	34007008	34007511
chr18	34720108	34720372
chr18	34776893	34777244
chr18	35562297	35562683
chr18	35860514	35860739
chr18	36196031	36196339
chr18	37021884	37022069
chr18	37309127	37309315
chr18	37322219	37322483
chr18	37402825	37403026
chr18	37423117	37423468
chr18	37444292	37444505
chr18	37449440	37449625
chr18	37498778	37499031
chr18	37520348	37520594
chr18	37576037	37576222
chr18	37681939	37682179
chr18	37691617	37691802
chr18	37732615	37732990
chr18	37766795	37766980
chr18	39488987	39489377
chr18	39489904	39490662
chr18	40615749	40616039
chr18	42275377	42275768
chr18	43207585	43207818
chr18	43477704	43477889
chr18	45146776	45147104
chr18	49832894	49833230
chr18	52255650	52255882
chr18	54503102	54503287
chr18	56079955	56080230
chr18	57878913	57879182
chr18	58934235	58934414
chr18	59175271	59176060
chr18	60747942	60748355
chr18	64661304	64661489
chr18	65430897	65431414
chr18	67640961	67641239
chr18	68691974	68692293
chr18	70130524	70130757
chr18	73573464	73573826
chr18	73703373	73703762
chr18	74442447	74442632
chr18	75696790	75696998
chr18	75820052	75820355
chr18	76059533	76059770
chr18	76242030	76242263
chr18	76944166	76944388
chr18	77064925	77065353
chr18	77065530	77065715
chr18	80707770	80708126
chr18	80971220	80971425
chr18	84085088	84085411
chr18	84087382	84087833
chr18	90091885	90092147
chr18	90430341	90430526
chr18	90559210	90559433
chr19	3079900	3080085
chr19	3388852	3389037
chr19	3575329	3575647
chr19	3768087	3768412
chr19	3852134	3852346
chr19	4305935	4306163
chr19	4397838	4398076
chr19	4477060	4477245
chr19	4655078	4655287
chr19	5098215	5098428
chr19	5490646	5491029
chr19	5567539	5567782
chr19	5688168	5688351
chr19	6117912	6118398
chr19	6855412	6855598
chr19	6941567	6941777
chr19	7240968	7241174
chr19	7421230	7421602
chr19	7422023	7422402
chr19	8498173	8498470
chr19	8774844	8775121
chr19	8820363	8820609
chr19	8941989	8942380
chr19	9200884	9201116
chr19	9337330	9337610
chr19	10182834	10183066
chr19	10304637	10304986
chr19	10389332	10389652
chr19	10425978	10426184
chr19	10525550	10525877
chr19	10555760	10556054
chr19	11966166	11966401
chr19	12152622	12153161
chr19	13119587	13120017
chr19	13287663	13287848
chr19	18631700	18632123
chr19	21653308	21653794
chr19	24477081	24477682
chr19	24556121	24556353
chr19	26074407	26074625
chr19	29251631	29251918
chr19	29361814	29362114
chr19	30030536	30030875
chr19	30539559	30539859
chr19	32387561	32387746
chr19	32388106	32388542
chr19	35584867	35585096
chr19	36926020	36926247
chr19	37697670	37698006
chr19	38124703	38125209
chr19	39222012	39222244
chr19	39248919	39249104
chr19	41482811	41482996
chr19	41847897	41848131
chr19	43440278	43440628
chr19	44511491	44511870
chr19	44545608	44545902
chr19	44989368	44989574
chr19	45205433	45205697
chr19	45782827	45783468
chr19	47179428	47179728
chr19	47837189	47837438
chr19	53142671	53143330
chr19	53313575	53313760
chr19	56826128	56826567
chr19	59075237	59075422
chr19	59261193	59261406
chr19	59469163	59469606
chr19	59943274	59943839
chr19	61175777	61175980
chr19	61199594	61199895
chr2	3118224	3118780
chr2	3284152	3284419
chr2	4717828	4718290
chr2	4881989	4882547
chr2	5063809	5064077
chr2	5137977	5138166
chr2	5379173	5379471
chr2	5714667	5715150
chr2	5895097	5895543
chr2	6322875	6323411
chr2	6872365	6872783
chr2	11602923	11603126
chr2	12608168	12608353
chr2	14055395	14055778
chr2	18026582	18026837
chr2	18047249	18047587
chr2	19445466	19445666
chr2	24762597	24762961
chr2	25296648	25296857
chr2	25319086	25319288
chr2	25372421	25372662
chr2	26237131	26237415
chr2	26408889	26409107
chr2	26603740	26603927
chr2	27425723	27426180
chr2	27475055	27475518
chr2	28446534	28446719
chr2	29060379	29060612
chr2	29194772	29194996
chr2	29965242	29965523
chr2	30171691	30171985
chr2	30472864	30473102
chr2	30473302	30474148
chr2	31314176	31314428
chr2	31639451	31639678
chr2	31654289	31654569
chr2	31658201	31658417
chr2	32362723	32363045
chr2	32451108	32451382
chr2	32575685	32575938
chr2	34639181	34639366
chr2	34753904	34754089
chr2	35662890	35663214
chr2	36463436	36463621
chr2	36760182	36760367
chr2	37452123	37452465
chr2	37703213	37703462
chr2	40268637	40268840
chr2	46729959	46730234
chr2	48814194	48814383
chr2	49787626	49788067
chr2	52858198	52858713
chr2	57123665	57124299
chr2	58357606	58357804
chr2	58647888	58648073
chr2	59882328	59882685
chr2	62664249	62664571
chr2	65238911	65239097
chr2	68861378	68861622
chr2	71873225	71873701
chr2	72285642	72285999
chr2	74682520	74683082
chr2	76406244	76406945
chr2	77816795	77817167
chr2	77874324	77874537
chr2	77875667	77875881
chr2	77898254	77898478
chr2	77945855	77946201
chr2	77962620	77963102
chr2	77993896	77994247
chr2	78868920	78869225
chr2	79635085	79635284
chr2	82053097	82053665
chr2	83724343	83724944
chr2	84659013	84659407
chr2	90579699	90579899
chr2	90580449	90580845
chr2	91645642	91645991
chr2	91975987	91976218
chr2	93014820	93015028
chr2	98662177	98663067
chr2	98663647	98664046
chr2	98664926	98665303
chr2	98666148	98667338
chr2	101236337	101236522
chr2	102186085	102186465
chr2	105398777	105399082
chr2	109693689	109693942
chr2	109917710	109917968
chr2	112239405	112239800
chr2	112378995	112379432
chr2	114013376	114013648
chr2	117121355	117121782
chr2	118702338	118702561
chr2	118746044	118746465
chr2	119270885	119271214
chr2	120731256	120731510
chr2	121806359	121806719
chr2	122028656	122028841
chr2	124610657	124610842
chr2	125673272	125673513
chr2	126279654	126279882
chr2	126552892	126553215
chr2	126674833	126675231
chr2	127269992	127270486
chr2	129800375	129800686
chr2	130178882	130179266
chr2	130629640	130629936
chr2	130642297	130642484
chr2	131144684	131144934
chr2	131179584	131179836
chr2	131352599	131352975
chr2	132781437	132781735
chr2	135659134	135659464
chr2	138845155	138845340
chr2	141913074	141913259
chr2	143862522	143863055
chr2	144270602	144270864
chr2	147013059	147013320
chr2	147083833	147084137
chr2	147186225	147186459
chr2	147365002	147365187
chr2	150904423	150904836
chr2	152293861	152294069
chr2	152397797	152397982
chr2	153108592	153108811
chr2	154436268	154436483
chr2	154549408	154549583
chr2	154569300	154569645
chr2	154569751	154570085
chr2	154791698	154791932
chr2	155133429	155133694
chr2	155276555	155276757
chr2	156649375	156649601
chr2	157279042	157279393
chr2	159165203	159165383
chr2	160366667	160366932
chr2	160731508	160731909
chr2	160872695	160872941
chr2	162943369	162943647
chr2	163054691	163054923
chr2	164400733	164400918
chr2	164486419	164486741
chr2	165326207	165326538
chr2	165757765	165758161
chr2	166142524	166142709
chr2	166713361	166713854
chr2	166906115	166906305
chr2	166996320	166996501
chr2	167062870	167063072
chr2	167597364	167597553
chr2	167689857	167690049
chr2	168081123	168081503
chr2	168231140	168231461
chr2	168912187	168912420
chr2	172939953	172940229
chr2	173737458	173737670
chr2	175053423	175053825
chr2	179442378	179442561
chr2	179443566	179443759
chr2	180119213	180119545
chr2	180582729	180582941
chr2	180776306	180776494
chr2	181458879	181459899
chr2	181670576	181670861
chr3	3262892	3263114
chr3	3845355	3845574
chr3	4338958	4339143
chr3	5576323	5576637
chr3	5860318	5860867
chr3	7366492	7366799
chr3	7746243	7746476
chr3	8881207	8881493
chr3	9250724	9250955
chr3	9251263	9251508
chr3	9609040	9609225
chr3	9609487	9609747
chr3	10790223	10790511
chr3	11387940	11388172
chr3	13379553	13379854
chr3	13473103	13473393
chr3	14578664	14578997
chr3	14886203	14886540
chr3	16183167	16183405
chr3	16183498	16183710
chr3	19188293	19188543
chr3	19310823	19311067
chr3	24024170	24024462
chr3	26331610	26331842
chr3	27710623	27710859
chr3	27710989	27711224
chr3	28780965	28781247
chr3	29082795	29083003
chr3	30508919	30509182
chr3	30855916	30856295
chr3	32529470	32529658
chr3	32616798	32617004
chr3	32817663	32817876
chr3	35634048	35634233
chr3	37419395	37419580
chr3	40745070	40745412
chr3	40949860	40950267
chr3	41565477	41565778
chr3	42177483	42177782
chr3	44901756	44901942
chr3	52103787	52103965
chr3	52269727	52269927
chr3	54633401	54633664
chr3	55112038	55112292
chr3	55242667	55242891
chr3	58415054	58415348
chr3	59005643	59005940
chr3	59006351	59006574
chr3	61364822	61365145
chr3	62038301	62038516
chr3	62158801	62159028
chr3	63295862	63296128
chr3	66981115	66981426
chr3	67430097	67430343
chr3	68494917	68495129
chr3	69044479	69044916
chr3	69126818	69127019
chr3	69598488	69599043
chr3	80019387	80019572
chr3	80941179	80941364
chr3	87930426	87930611
chr3	88142698	88142883
chr3	88502966	88503301
chr3	89214285	89214475
chr3	89391980	89392178
chr3	89433000	89433204
chr3	90293331	90293511
chr3	90389204	90389453
chr3	90465267	90465591
chr3	92081286	92081543
chr3	92707732	92707917
chr3	92750654	92750839
chr3	93749175	93749391
chr3	95240772	95241007
chr3	96727646	96727884
chr3	103279795	103280138
chr3	103791214	103791544
chr3	103809218	103809568
chr3	104967965	104968167
chr3	105246601	105246786
chr3	106177577	106177782
chr3	106922755	106922969
chr3	107517565	107517924
chr3	107595116	107595454
chr3	108283924	108284519
chr3	108414368	108414553
chr3	108415681	108416026
chr3	110326038	110326315
chr3	118920932	118921181
chr3	119782704	119782895
chr3	121262500	121263034
chr3	121723382	121723695
chr3	121815276	121815461
chr3	122730234	122730552
chr3	127625364	127625549
chr3	130060803	130061019
chr3	132621868	132622058
chr3	137442457	137442642
chr3	137867865	137868183
chr3	138488931	138489173
chr3	141378713	141378901
chr3	141958498	141958699
chr3	144205154	144205445
chr3	144446973	144447271
chr3	145118769	145119055
chr3	145987800	145988126
chr3	146812426	146812704
chr3	152210875	152211176
chr3	152846316	152846501
chr3	158561531	158561755
chr3	159446117	159446379
chr4	3163840	3164259
chr4	3178771	3179058
chr4	4048671	4048861
chr4	4792745	4793432
chr4	6191198	6191383
chr4	6365646	6365843
chr4	7628676	7628938
chr4	8398364	8398549
chr4	8691516	8691938
chr4	8911566	8911825
chr4	10478253	10478438
chr4	11075940	11076196
chr4	11190507	11190802
chr4	11966321	11966865
chr4	14758950	14759135
chr4	15265821	15266006
chr4	16013755	16013975
chr4	19708677	19709015
chr4	21399899	21400150
chr4	21678977	21679516
chr4	21688904	21689295
chr4	21824581	21824772
chr4	21931066	21931361
chr4	24289997	24290430
chr4	24496460	24496655
chr4	28662023	28662214
chr4	32239076	32239299
chr4	32950549	32950843
chr4	33031427	33031612
chr4	33247565	33247913
chr4	33924495	33924750
chr4	34686986	34687299
chr4	35986149	35986334
chr4	40473230	40473469
chr4	41640156	41640352
chr4	43381948	43382257
chr4	43632313	43632578
chr4	44234037	44234309
chr4	44981400	44981616
chr4	45529951	45530535
chr4	46343585	46344050
chr4	46507112	46507539
chr4	47353072	47353303
chr4	48279312	48279497
chr4	49466731	49467015
chr4	49845208	49845489
chr4	50524796	50524981
chr4	51299035	51299286
chr4	52439274	52439459
chr4	55349631	55349961
chr4	57142797	57143114
chr4	58406506	58406745
chr4	59438116	59438378
chr4	59626462	59626730
chr4	60041391	60041594
chr4	60192616	60192848
chr4	61823275	61823530
chr4	62519892	62520084
chr4	63214097	63214318
chr4	66637573	66637759
chr4	66743566	66743815
chr4	73834841	73835043
chr4	74013403	74013645
chr4	74643761	74643953
chr4	79986211	79986467
chr4	82506343	82506706
chr4	84675217	84675451
chr4	86748861	86749134
chr4	88287685	88287942
chr4	88938307	88938517
chr4	89688340	89688794
chr4	95051285	95051474
chr4	95051590	95051773
chr4	97777195	97777414
chr4	97778468	97778789
chr4	98924157	98924429
chr4	101265171	101265396
chr4	101356220	101356477
chr4	101419156	101419553
chr4	101647692	101647996
chr4	103214501	103214775
chr4	103215156	103215442
chr4	106316602	106316893
chr4	106911427	106911670
chr4	107434624	107435105
chr4	108780120	108780353
chr4	109280356	109280545
chr4	109676865	109677099
chr4	110186931	110187168
chr4	114925417	114925873
chr4	114986867	114987063
chr4	116463748	116464051
chr4	116518163	116518348
chr4	117289235	117289501
chr4	119492548	119492732
chr4	119539308	119539552
chr4	119540054	119540262
chr4	120268625	120268930
chr4	120287303	120287829
chr4	120405220	120405736
chr4	120951393	120951885
chr4	122760546	122760912
chr4	123664618	123664803
chr4	123709838	123710023
chr4	124511908	124512145
chr4	124656946	124657385
chr4	124658338	124658640
chr4	124894733	124894991
chr4	127408414	127408646
chr4	127987902	127988293
chr4	128221414	128221599
chr4	128743313	128743514
chr4	128806607	128806798
chr4	129058335	129058626
chr4	129248042	129248357
chr4	129491632	129491817
chr4	129600546	129600731
chr4	131837006	131837201
chr4	131920262	131920507
chr4	131921698	131921997
chr4	133011330	133011705
chr4	133039345	133039555
chr4	133212310	133212820
chr4	133574952	133575145
chr4	133752831	133753479
chr4	133753564	133753749
chr4	134286594	134287104
chr4	134534982	134535216
chr4	134752399	134752618
chr4	134853708	134854057
chr4	135152207	135152724
chr4	135272356	135272700
chr4	135352708	135352919
chr4	135686379	135686652
chr4	135964407	135964643
chr4	136053161	136053346
chr4	136698252	136698456
chr4	136749853	136750060
chr4	137357042	137357227
chr4	138216647	138216938
chr4	138217142	138217564
chr4	138325712	138326091
chr4	138455011	138455241
chr4	139093105	139093290
chr4	141025313	141025644
chr4	141029123	141029312
chr4	141147784	141148274
chr4	141247765	141248076
chr4	141444681	141444975
chr4	141478455	141478698
chr4	141537645	141538005
chr4	145464182	145464382
chr4	145837024	145837353
chr4	146067024	146067953
chr4	147187599	147187784
chr4	147219389	147219806
chr4	147527778	147528185
chr4	147738600	147738907
chr4	148444503	148444702
chr4	148591583	148591955
chr4	148786054	148786259
chr4	149166320	149166510
chr4	149737566	149738174
chr4	149817623	149817923
chr4	149954591	149955034
chr4	150315394	150315579
chr4	151057708	151058045
chr4	151933555	151934030
chr4	151996504	151996861
chr4	152096586	152096920
chr4	152126090	152126275
chr4	152282770	152283353
chr4	152905695	152905878
chr4	153957026	153957269
chr4	155361081	155361287
chr4	155491415	155491627
chr4	155564007	155564224
chr4	155694617	155694887
chr4	155734774	155734964
chr4	155770311	155770673
chr4	155992368	155992688
chr4	156137749	156137934
chr5	3341358	3341626
chr5	4730658	4730843
chr5	5514214	5514441
chr5	7937334	7937576
chr5	8367868	8368189
chr5	8382148	8382453
chr5	8422566	8423183
chr5	9100708	9101142
chr5	20881650	20881901
chr5	21055245	21055567
chr5	21055677	21055888
chr5	21645958	21646293
chr5	22605302	22605666
chr5	23675053	23675292
chr5	23712521	23712717
chr5	24451884	24452296
chr5	24474494	24474692
chr5	24526211	24526658
chr5	25499467	25499713
chr5	25529933	25530198
chr5	25956651	25956868
chr5	26817524	26817834
chr5	27049548	27049762
chr5	27791014	27791391
chr5	27871779	27871964
chr5	28165582	28165846
chr5	28316929	28317592
chr5	29195749	29195934
chr5	29355724	29355909
chr5	30622428	30622780
chr5	31092902	31093087
chr5	31240911	31241106
chr5	31494672	31494928
chr5	32459406	32459694
chr5	33274668	33275079
chr5	33695603	33695887
chr5	33983780	33984134
chr5	34660423	34660758
chr5	36483592	36483869
chr5	36581532	36581801
chr5	38684235	38684805
chr5	43233330	43233718
chr5	45520225	45520456
chr5	47758233	47758422
chr5	52189933	52190361
chr5	52471424	52471609
chr5	54974213	54974515
chr5	57719557	57720185
chr5	63812361	63812647
chr5	64802851	64803151
chr5	65697715	65697901
chr5	66019191	66019376
chr5	66618192	66618590
chr5	66618759	66618944
chr5	66745619	66745814
chr5	67096276	67096590
chr5	67306990	67307385
chr5	67608161	67608463
chr5	67922713	67922898
chr5	69556825	69557156
chr5	70693854	70694040
chr5	75575207	75575525
chr5	76304023	76304228
chr5	76588745	76588938
chr5	81019736	81019951
chr5	88676084	88676336
chr5	88887326	88887524
chr5	90891248	90891549
chr5	91686550	91686821
chr5	92137812	92138035
chr5	96997452	96997637
chr5	98185900	98186625
chr5	98946594	98946779
chr5	99839535	99839765
chr5	99978366	99978661
chr5	100130262	100130464
chr5	100415968	100416208
chr5	102069164	102069572
chr5	104037798	104037985
chr5	106023434	106023619
chr5	106925809	106926035
chr5	107331109	107331380
chr5	107401257	107401484
chr5	107597305	107597628
chr5	107721559	107721744
chr5	110269610	110269799
chr5	110363527	110363762
chr5	110979687	110979872
chr5	111420228	111420576
chr5	111675610	111675795
chr5	111958275	111958595
chr5	112276723	112276927
chr5	113993734	113993919
chr5	114091158	114091397
chr5	114100358	114100698
chr5	114658339	114658644
chr5	115134454	115134881
chr5	117357466	117357763
chr5	118027908	118028276
chr5	119626759	119627044
chr5	119682735	119683029
chr5	121191241	121191488
chr5	121220315	121220729
chr5	121545553	121545876
chr5	121836467	121836912
chr5	121848970	121849155
chr5	122284441	122284854
chr5	122899957	122900522
chr5	122989233	122989418
chr5	123015253	123015438
chr5	123720789	123720993
chr5	124249220	124249405
chr5	124552605	124552819
chr5	125017258	125017548
chr5	125341030	125341375
chr5	125532355	125532622
chr5	128600357	128600970
chr5	128790632	128790829
chr5	130029394	130029588
chr5	130079453	130079791
chr5	130222306	130222593
chr5	134638946	134639612
chr5	135064172	135064357
chr5	135250596	135251113
chr5	135394114	135394551
chr5	137288284	137288557
chr5	137532954	137533359
chr5	137641325	137641528
chr5	137741319	137741632
chr5	138754604	138755051
chr5	138994782	138994975
chr5	139763906	139764091
chr5	139791557	139791763
chr5	139912931	139913134
chr5	140389134	140389366
chr5	140648639	140648994
chr5	140829757	140829972
chr5	140925167	140925386
chr5	141241763	141242019
chr5	142453754	142453974
chr5	142488329	142488590
chr5	142848565	142848750
chr5	143269565	143269927
chr5	144767970	144768352
chr5	144768591	144769026
chr5	145280477	145280721
chr5	145686839	145687147
chr5	146260918	146261423
chr5	150118544	150118859
chr5	150673533	150673859
chr6	3133182	3133489
chr6	3134806	3135147
chr6	3141492	3141893
chr6	3201323	3201665
chr6	6578147	6578514
chr6	7844644	7844874
chr6	8927664	8927942
chr6	14251088	14251354
chr6	14791075	14791268
chr6	15721158	15721441
chr6	17004279	17004815
chr6	17636882	17637192
chr6	22355737	22355946
chr6	24664379	24665154
chr6	24955922	24956146
chr6	28134952	28135235
chr6	28215507	28215692
chr6	28260924	28261154
chr6	28833155	28833369
chr6	29396491	29396691
chr6	29496426	29496630
chr6	30047907	30048105
chr6	30048502	30048745
chr6	30401868	30402227
chr6	30738023	30738320
chr6	31216542	31216828
chr6	31399096	31399424
chr6	31563793	31563993
chr6	34910525	34910895
chr6	35177466	35177795
chr6	40436048	40436326
chr6	42324593	42324778
chr6	42350341	42350526
chr6	43265435	43265699
chr6	43309478	43309683
chr6	43911565	43911761
chr6	47651050	47651621
chr6	47672769	47673069
chr6	47920596	47920972
chr6	48048729	48049014
chr6	48086412	48086714
chr6	48593758	48594397
chr6	48629346	48629637
chr6	49236362	49236673
chr6	50110126	50110380
chr6	52172310	52172555
chr6	52203746	52204142
chr6	52233556	52233827
chr6	54681826	54682194
chr6	55958411	55958614
chr6	57343383	57343624
chr6	58640436	58640720
chr6	64729392	64729878
chr6	64729994	64730262
chr6	64734722	64734990
chr6	66815233	66815563
chr6	70620381	70620566
chr6	70956397	70956582
chr6	72235163	72235638
chr6	79307201	79307386
chr6	83087591	83087780
chr6	83456256	83456441
chr6	85409161	85409396
chr6	86526571	86526763
chr6	86732927	86733256
chr6	88446410	88446564
chr6	88627472	88627770
chr6	89361884	89362070
chr6	89362191	89362414
chr6	89762016	89762201
chr6	90716162	90716405
chr6	90736421	90736606
chr6	90988575	90988780
chr6	91978787	91978979
chr6	92943496	92943717
chr6	94283811	94284009
chr6	97178718	97178936
chr6	99521262	99521513
chr6	99692244	99692597
chr6	99692761	99693394
chr6	100287112	100287297
chr6	100704679	100705160
chr6	102564274	102564552
chr6	103649047	103649371
chr6	107529751	107529957
chr6	113389500	113389779
chr6	113759082	113759310
chr6	114282720	114282964
chr6	115993549	115993767
chr6	116193070	116193305
chr6	116628780	116628970
chr6	116651980	116652165
chr6	117907611	117907931
chr6	118138975	118139284
chr6	119108692	119108906
chr6	119543673	119543861
chr6	120038274	120038526
chr6	122227650	122227878
chr6	122308929	122309189
chr6	122485828	122486013
chr6	122486308	122486529
chr6	122974750	122975088
chr6	123818497	123818682
chr6	123940852	123941066
chr6	124756201	124756423
chr6	124857167	124857722
chr6	124931397	124931679
chr6	125313879	125314176
chr6	128363031	128363265
chr6	129930427	129930806
chr6	131114997	131115241
chr6	131388304	131388489
chr6	132600241	132600564
chr6	134566935	134567346
chr6	140423777	140424013
chr6	140424371	140424591
chr6	140623697	140623987
chr6	143167005	143167721
chr6	143806531	143806840
chr6	145249807	145250416
chr6	147264148	147264336
chr6	149101132	149101387
chr6	149101651	149101868
chr7	3694497	3694724
chr7	4149430	4149680
chr7	4789313	4789578
chr7	4919810	4920003
chr7	5015403	5015748
chr7	5031227	5031745
chr7	5056801	5057146
chr7	6189637	6189950
chr7	7296823	7297044
chr7	7298344	7298625
chr7	7300086	7300278
chr7	10233355	10233545
chr7	11574119	11574350
chr7	11582446	11582796
chr7	12010389	12010906
chr7	12011539	12011884
chr7	12753340	12753585
chr7	12928178	12928483
chr7	13043780	13044382
chr7	16309741	16309966
chr7	16387572	16387750
chr7	16461688	16461900
chr7	16614375	16614575
chr7	16810918	16811103
chr7	16875401	16875611
chr7	18389226	18389497
chr7	18634596	18634831
chr7	19004352	19004798
chr7	19094649	19095200
chr7	19279420	19279864
chr7	19282631	19282885
chr7	19387337	19387522
chr7	19696662	19696997
chr7	24082049	24082250
chr7	24333283	24333491
chr7	24507359	24507660
chr7	24916138	24916329
chr7	25179712	25179952
chr7	25237634	25237845
chr7	25250646	25250922
chr7	25272150	25272481
chr7	25297198	25297404
chr7	25315490	25316023
chr7	25936692	25936887
chr7	27591839	27592046
chr7	28050062	28050360
chr7	28169676	28170122
chr7	28267755	28268437
chr7	29019836	29020167
chr7	29232227	29232412
chr7	29740202	29740387
chr7	30072698	30072891
chr7	30322115	30322368
chr7	30359787	30360011
chr7	30534871	30535064
chr7	34230107	34230313
chr7	35055995	35056670
chr7	36696005	36696190
chr7	36697969	36698170
chr7	37770718	37770916
chr7	38107241	38107966
chr7	40337065	40337286
chr7	41633590	41633827
chr7	43130694	43130951
chr7	43312965	43313150
chr7	43411924	43412160
chr7	44352388	44352589
chr7	44461989	44462380
chr7	44591493	44591678
chr7	44670655	44670909
chr7	44868915	44869125
chr7	44884445	44884660
chr7	44992844	44993074
chr7	45370431	45370650
chr7	45455128	45455351
chr7	45813858	45814205
chr7	46100536	46100768
chr7	47132439	47132743
chr7	48250737	48250958
chr7	48881534	48881723
chr7	49975047	49975367
chr7	51511207	51511395
chr7	52005642	52005946
chr7	55962250	55962496
chr7	57386504	57386716
chr7	57590787	57591021
chr7	59228661	59228997
chr7	59229209	59229477
chr7	60415409	60415613
chr7	62419634	62420007
chr7	63444520	63444974
chr7	63937140	63937504
[truncated: 528 more rows]
