# Supplementary material for: Six1 and Six2 of the Sine Oculis Homeobox Subfamily are Not Functionally Interchangeable in Mouse Nephron Formation
Source: Front Cell Dev Biol. 2022 Feb 1;10:815249. doi: 10.3389/fcell.2022.815249 (PMC8844495; doi:10.3389/fcell.2022.815249)
Supplement: Supplementary file 6 [file Table5.xlsx]

## Sheet: Supplemental Table 5. 58 common
58 common peaks of mouse Six1 and human SIX1
chr1	59762798	59763480
chr1	153899758	153900344
chr1	159232123	159232339
chr10	8518711	8518955
chr10	37137159	37137463
chr10	39731521	39731712
chr10	61146253	61146716
chr10	95563928	95564262
chr11	98202889	98203145
chr11	106487231	106487719
chr12	59219302	59219727
chr12	71136368	71136685
chr12	83950636	83951142
chr12	108792972	108793157
chr13	15463642	15464154
chr13	104817185	104817391
chr14	8098214	8098506
chr14	54876351	54876852
chr14	57745375	57746240
chr14	73325529	73325949
chr15	82047174	82047561
chr16	13902674	13903104
chr16	59600674	59601214
chr16	78576706	78576891
chr17	35046417	35046595
chr18	3337161	3337712
chr2	120731256	120731510
chr2	166996320	166996501
chr3	40949860	40950267
chr3	88142698	88142883
chr3	89214285	89214475
chr3	103791214	103791544
chr4	11075940	11076196
chr4	136053161	136053346
chr4	151933555	151934030
chr5	9100708	9101142
chr5	25499467	25499713
chr5	134638946	134639612
chr6	35177466	35177795
chr6	92943496	92943717
chr6	117907611	117907931
chr6	134566935	134567346
chr6	145249807	145250416
chr7	3694497	3694724
chr7	28050062	28050360
chr7	84689741	84689964
chr7	118855649	118856165
chr7	121034441	121034853
chr8	3500356	3500541
chr8	48554969	48555309
chr8	70510530	70510729
chr8	105297678	105298048
chr8	121590257	121590601
chr8	122611473	122611706
chr9	31913009	31913200
chr9	51009026	51009298
chr9	72132829	72133463
chr9	121719265	121719611
